# Supplementary material for: Stochastic epigenetic mutations as possible explanation for phenotypical discordance among twins with congenital hypothyroidism
Source: J Endocrinol Invest. 2022 Sep 7;46(2):393–404. doi: 10.1007/s40618-022-01915-2 (PMC9859866; doi:10.1007/s40618-022-01915-2)
Supplement: Supplementary file 3 — Supplemental Table S1 List of the top 50 ranked differently methylated CpG sites obtained by the RnBeads Differential Methylation Analysis Supplementary file3 (XLSX 24 KB) [file 40618_2022_1915_MOESM3_ESM.xlsx]

## Sheet: Foglio1
Order	cgid	Chromosome	Start	Strand	mean.Controls	mean.Hypothyroid	mean.diff	mean.quot.log2	diffmeth.p.val	max.Controls	min.Controls	sd.Controls	max.Hypothyroid	min.Hypothyroid	sd.Hypothyroid	min.diff	diffmeth.p.adj.fdr	combinedRank	num.na.Controls	num.na.Hypothyroid	mean.covg.Controls	mean.covg.Hypothyroid	min.covg.Controls	min.covg.Hypothyroid	max.covg.Controls	max.covg.Hypothyroid	nsamples.covg.thres5.Controls	nsamples.covg.thres5.Hypothyroid
433934	cg10648815	chr19	55013549	-	0.526646	0.440281	0.0863646	0.253144	0.000906387	0.651047	0.351628	0.071687	0.638572	0.272993	0.0925745	0	0.851442	401	0	0	12	12.0741	7	3	22	22	19	26
226548	cg24927841	chr8	129702875	-	0.648944	0.554102	0.0948419	0.2242	0.00154419	0.750369	0.507173	0.0580071	0.736006	0.344825	0.1186	0	0.851442	701	0	0	14.3158	13.0741	8	7	23	19	19	27
164472	cg06253072	chr6	33679850	+	0.210035	0.254202	-0.044167	-0.263909	0.00299639	0.318355	0.161513	0.042603	0.36566	0.147145	0.0527972	0	0.851442	1431	0	0	16.2632	15.5556	9	10	23	24	19	27
139325	cg05983326	chr5	140710688	+	0.437339	0.495583	-0.0582441	-0.17658	0.00126274	0.500454	0.35259	0.0420657	0.671414	0.395563	0.0680384	0	0.851442	1469	0	0	13.9474	13.7407	7	5	21	21	19	27
399901	cg19041132	chr17	74380824	-	0.0935103	0.0510288	0.0424815	0.762213	0.0032295	0.261481	0.0442823	0.0788459	0.0808438	0.0432364	0.00705649	0	0.851442	1549	0	0	13.5263	13.1481	9	3	19	23	19	26
322708	cg26960333	chr13	92051705	+	0.296812	0.335992	-0.0391805	-0.173386	0.00323346	0.362737	0.21287	0.0456436	0.390765	0.223785	0.0405482	0	0.851442	1569	0	0	12.1579	12.8148	7	8	22	20	19	27
67362	cg08863440	chr2	171680337	-	0.154292	0.197471	-0.0431788	-0.336646	0.00366052	0.280585	0.116391	0.0377798	0.369905	0.121386	0.0609964	0	0.851442	1755	0	0	16.6316	14.2593	7	7	28	25	19	27
118999	cg22355463	chr4	146857475	+	0.187019	0.224311	-0.0372923	-0.250092	0.000492395	0.226488	0.151205	0.0209014	0.329016	0.164939	0.0422071	0	0.851442	1771	0	0	12.3158	11.4815	6	6	20	18	19	27
192639	cg00683984	chr7	45615337	+	0.208507	0.245626	-0.0371191	-0.226356	0.000748059	0.269589	0.174803	0.026733	0.326117	0.137982	0.0386901	0	0.851442	1792	0	0	16.7895	14.4815	9	5	25	24	19	27
192756	cg20658466	chr7	46330719	+	0.265986	0.302232	-0.0362461	-0.178023	0.00255138	0.366832	0.199188	0.0414002	0.390011	0.233735	0.0390019	0	0.851442	1950	0	0	14.6842	15.2222	10	6	22	25	19	27
139413	cg14738170	chr5	140743829	+	0.262664	0.298459	-0.035795	-0.177955	0.00435378	0.346709	0.204408	0.0435922	0.3844	0.236162	0.0413026	0	0.851442	2102	0	0	15.4737	15.1852	9	6	26	23	19	27
294727	cg16316519	chr12	8542756	+	0.288723	0.327238	-0.0385153	-0.17496	0.00436726	0.338515	0.228276	0.0252653	0.476389	0.244965	0.0538013	0	0.851442	2110	0	0	13.3158	14.1852	5	4	20	22	19	26
377528	cg06471402	chr16	89259957	-	0.313344	0.351666	-0.0383214	-0.161585	0.00438227	0.372345	0.266113	0.0277202	0.517865	0.269088	0.0532463	0	0.851442	2114	0	0	10.2105	9.48148	3	3	17	18	18	24
224427	cg03506193	chr8	104033864	-	0.249986	0.285123	-0.0351372	-0.182884	0.00438642	0.327033	0.19385	0.0339488	0.397411	0.209132	0.0460749	0	0.851442	2138	0	0	14.3158	12.7037	9	4	25	18	19	26
62747	cg20012888	chr2	121499710	+	0.288774	0.349735	-0.0609609	-0.267879	0.00446181	0.463468	0.214609	0.0661145	0.474007	0.248277	0.0779307	0	0.851442	2172	0	0	9.68421	9.22222	5	3	17	16	19	25
348109	cg09225162	chr15	56757806	+	0.280442	0.315234	-0.0347921	-0.163228	0.00228972	0.35007	0.195351	0.0327996	0.383647	0.224384	0.0385959	0	0.851442	2201	0	0	14.9474	14.8889	10	7	19	23	19	27
351387	cg22026457	chr15	74045705	+	0.299027	0.264498	0.0345291	0.170938	0.00214207	0.450835	0.231487	0.0451673	0.310314	0.194838	0.0297102	0	0.851442	2253	0	0	12.1579	12.8148	6	4	20	20	19	26
2269	cg24925741	chr1	2245221	+	0.335994	0.187308	0.148686	0.810296	0.00502204	0.461601	0.054279	0.168548	0.783014	0.0532711	0.206263	0	0.851442	2440	0	0	13.4211	12.2593	7	7	21	22	19	27
337765	cg24087071	chr14	94750291	-	0.707267	0.825087	-0.11782	-0.219417	0.00528781	0.903275	0.546805	0.158867	0.907121	0.555619	0.126315	0	0.851442	2567	0	0	15.8947	15.2963	10	5	20	22	19	27
292577	cg21224286	chr12	1909916	-	0.737112	0.640008	0.0971041	0.200867	0.00532586	0.807907	0.557194	0.0878464	0.801057	0.40924	0.134499	0	0.851442	2584	0	0	14.7368	13.0741	11	8	21	22	19	27
309527	cg07136646	chr12	114875637	-	0.245726	0.278836	-0.0331104	-0.175654	0.00253628	0.311256	0.192229	0.0366463	0.38088	0.217377	0.0364695	0	0.851442	2589	0	0	14.5263	14.4444	5	8	23	21	19	27
401171	cg04397137	chr17	76886912	-	0.190717	0.223812	-0.0330946	-0.220184	0.00464949	0.259551	0.141994	0.0293052	0.321035	0.118889	0.0414618	0	0.851442	2594	0	0	14.5263	14.4815	7	7	24	24	19	27
115241	cg27391693	chr4	95680102	-	0.390013	0.434618	-0.0446051	-0.15252	0.00474432	0.499514	0.303899	0.0516604	0.568372	0.306455	0.052338	0	0.851442	2606	0	0	14.3684	14.6667	9	8	17	23	19	27
88308	cg08081407	chr3	57583693	+	0.315844	0.352108	-0.0362633	-0.152236	0.00482989	0.397246	0.257272	0.0370288	0.456072	0.269837	0.0455339	0	0.851442	2618	0	0	15.6316	15.1852	8	9	22	22	19	27
436919	cg14959908	chr20	2736884	-	0.348573	0.38833	-0.0397572	-0.151698	0.00473224	0.440841	0.277782	0.0429681	0.52011	0.323311	0.04977	0	0.851442	2645	0	0	12.8947	13	4	4	22	21	18	26
74264	cg03018058	chr2	227700114	-	0.237254	0.269879	-0.0326246	-0.178807	0.0048638	0.313204	0.157313	0.039065	0.369588	0.191812	0.0387444	0	0.851442	2732	0	0	11.5789	14.7407	7	4	18	26	19	26
293049	cg18846883	chr12	3451308	+	0.28521	0.317641	-0.0324306	-0.150373	0.00136416	0.374834	0.249382	0.0314763	0.392682	0.265859	0.0343002	0	0.851442	2777	0	0	15.0526	14.3333	9	6	25	24	19	27
318935	cg02478448	chr13	37006063	-	0.13583	0.168211	-0.032381	-0.289298	0.00470205	0.164147	0.108573	0.0172907	0.290894	0.102969	0.0460125	0	0.851442	2785	0	0	11.6842	10.8519	6	5	16	15	19	27
256883	cg04902826	chr10	105677453	-	0.166198	0.198497	-0.0322996	-0.242833	0.00254862	0.209744	0.117214	0.0247065	0.306159	0.138769	0.041365	0	0.851442	2814	0	0	10.8421	11.6667	7	7	17	23	19	27
29310	cg15025200	chr1	152161237	-	0.197171	0.241929	-0.0447582	-0.282196	0.00578186	0.25824	0.149224	0.0311522	0.368929	0.145895	0.0635092	0	0.851442	2833	0	0	14.5789	13.5926	11	6	19	21	19	27
310130	cg01073178	chr12	117537710	+	0.20381	0.235965	-0.0321557	-0.202128	0.00124502	0.255277	0.153039	0.0284877	0.306293	0.165161	0.0345501	0	0.851442	2850	0	0	10.8421	11.0741	5	6	16	16	19	27
99517	cg07848409	chr3	172166987	-	0.325245	0.361664	-0.0364186	-0.148782	0.0027955	0.430084	0.245159	0.0502554	0.440967	0.286037	0.0325151	0	0.851442	2879	0	0	12.9474	11.2593	3	6	23	19	18	27
11041	cg19277050	chr1	24069823	+	0.289508	0.257571	0.0319373	0.162674	0.00183184	0.351312	0.215176	0.0374182	0.330889	0.209707	0.0286457	0	0.851442	2917	0	0	12.2105	13.1481	4	7	26	22	18	27
334191	cg07004386	chr14	70040391	-	0.349158	0.414236	-0.0650776	-0.240247	0.00594132	0.481257	0.193408	0.0801504	0.599802	0.239705	0.0790526	0	0.851442	2921	0	0	14	13.4074	6	4	25	24	19	26
112922	cg03461399	chr4	71858891	+	0.371195	0.413143	-0.0419481	-0.150616	0.00596136	0.448472	0.327761	0.0308722	0.5682	0.331165	0.0603902	0	0.851442	2935	0	0	10.2105	11.2963	3	5	16	18	18	27
346894	cg20381115	chr15	45671148	+	0.280681	0.316918	-0.0362371	-0.169492	0.00613167	0.375057	0.177368	0.0437901	0.422563	0.234912	0.0438818	0	0.851442	3015	0	0	14.7368	15.2593	10	8	22	23	19	27
346895	cg18435832	chr15	45671155	+	0.318142	0.355406	-0.0372641	-0.15518	0.00621703	0.422952	0.210564	0.0443294	0.484304	0.276464	0.0459285	0	0.851442	3058	0	0	13.8421	16.2593	8	10	20	24	19	27
308064	cg20982606	chr12	109535391	+	0.200997	0.238807	-0.0378095	-0.237801	0.00633294	0.242811	0.140718	0.0241784	0.346708	0.159449	0.0547664	0	0.851442	3123	0	0	10.3684	9.2963	4	3	17	15	17	26
151279	cg19084075	chr6	26124329	-	0.130877	0.16195	-0.0310721	-0.287545	0.00584823	0.176202	0.106618	0.0170203	0.306719	0.114239	0.0499453	0	0.851442	3186	0	0	12.5789	13.8519	6	8	19	20	19	27
67322	cg04585364	chr2	171628203	-	0.22044	0.251295	-0.0308551	-0.181289	0.00051816	0.276954	0.182778	0.0272468	0.304309	0.20145	0.0295558	0	0.851442	3258	0	0	11.2632	11.2593	3	1	21	24	17	24
172026	cg05513455	chr6	105388269	+	0.38947	0.431377	-0.0419075	-0.143926	0.00120083	0.444717	0.335497	0.029484	0.524186	0.345764	0.0482893	0	0.851442	3298	0	0	11.7895	12.4444	6	4	18	18	19	26
294623	cg12958836	chr12	8185024	-	0.217993	0.249261	-0.0312678	-0.185415	0.00667867	0.295601	0.178418	0.0271669	0.377545	0.177837	0.0443113	0	0.851442	3314	0	0	16.3684	16.7778	9	3	27	26	19	26
100236	cg27622017	chr3	181447418	-	0.251791	0.282397	-0.0306059	-0.159513	0.00293772	0.301259	0.20124	0.0252258	0.351358	0.20586	0.0369654	0	0.851442	3359	0	0	13.7895	14.3704	8	8	20	25	19	27
319395	cg00618312	chr13	41556559	-	0.236097	0.266582	-0.0304854	-0.168482	0.00142395	0.274714	0.188263	0.0270047	0.351471	0.222852	0.0340964	0	0.851442	3395	0	0	11.8421	11.6667	8	7	17	17	19	27
100294	cg21566348	chr3	182510892	-	0.188356	0.233463	-0.0451063	-0.295606	0.00691464	0.245218	0.145769	0.0303705	0.380742	0.140707	0.0662898	0	0.851442	3457	0	0	11.9474	12.5185	6	5	19	18	19	27
389267	cg10600889	chr17	37123767	+	0.423091	0.467651	-0.0445599	-0.141287	0.00313817	0.540438	0.343904	0.047201	0.569235	0.352269	0.0508359	0	0.851442	3516	0	0	15.8947	13.1852	10	8	26	22	19	27
145170	cg25407053	chr5	177210257	-	0.332008	0.367126	-0.0351183	-0.141018	0.00387492	0.390215	0.251269	0.0355656	0.44729	0.285907	0.0421425	0	0.851442	3547	0	0	10.9474	10.7037	5	5	17	19	19	27
21903	cg01259156	chr1	75594592	-	0.266669	0.296796	-0.0301266	-0.149117	0.00450378	0.315612	0.210846	0.023869	0.419295	0.238093	0.0411575	0	0.851442	3549	0	0	14.7368	16.037	8	7	24	25	19	27
240479	cg14495033	chr9	140707378	-	0.500708	0.441353	0.0593546	0.178241	0.00708462	0.649652	0.419122	0.0579962	0.597297	0.272507	0.0831611	0	0.851442	3562	0	0	11.8421	12.2593	4	6	21	20	18	27
131551	cg12977772	chr5	72714340	+	0.257336	0.28741	-0.0300738	-0.153798	0.00678815	0.32692	0.200375	0.0320973	0.389516	0.216368	0.0398771	0	0.851442	3569	0	0	15.1053	15.1852	8	7	23	22	19	27
