# Supplementary material for: Stochastic epigenetic mutations as possible explanation for phenotypical discordance among twins with congenital hypothyroidism
Source: J Endocrinol Invest. 2022 Sep 7;46(2):393–404. doi: 10.1007/s40618-022-01915-2 (PMC9859866; doi:10.1007/s40618-022-01915-2)
Supplement: Supplementary file 4 — Supplemental Table S2 List of the top 50 ranked differently methylated regions (Genes, Promoters, CpG Islands, Tiling) obtained by the RnBeads Differential Methylation Analysis Supplementary file4 (XLSX 47 KB) [file 40618_2022_1915_MOESM4_ESM.xlsx]

## Sheet: Genes
id	Chromosome	Start	End	symbol	entrezID	mean.mean.Controls	mean.mean.Hypothyroid	mean.mean.diff	mean.mean.quot.log2	comb.p.val	comb.p.adj.fdr	combinedRank	num.sites	mean.num.na.Controls	mean.num.na.Hypothyroid	mean.mean.covg.Controls	mean.mean.covg.Hypothyroid	mean.nsamples.covg.thres5.Controls	mean.nsamples.covg.thres5.Hypothyroid
ENSG00000229459	chr7	46300662	46334067	NA	NA	0.265986	0.302232	-0.0362461	-0.178023	0.00255138	0.643352	33	1	0	0	14.6842	15.2222	19	27
ENSG00000247735	chr16	29938157	29940254	NA	NA	0.475855	0.517701	-0.0418464	-0.119196	0.0144117	0.643352	78	1	0	0	13.4211	12.8148	19	27
ENSG00000205572	chr5	69321074	69338940	SERF1B	8293_728492	0.635978	0.593633	0.0423451	0.0978137	0.0111279	0.643352	130	1	0	0	13.8947	13.1481	18	27
ENSG00000224675	chr2	155292365	155313950	NA	NA	0.333545	0.358056	-0.0245103	-0.0994236	0.0151887	0.643352	131	1	0	0	12.3158	15.1111	19	27
ENSG00000207954	chr3	44155704	44155802	MIR138-1	406929	0.391172	0.418786	-0.027614	-0.0960368	0.010321	0.643352	136	1	0	0	13.3684	13.6296	19	27
ENSG00000172123	chr17	33738079	33760302	SLFN12	55106	0.324871	0.281553	0.0433179	0.238272	0.0203984	0.643352	137	12	0	0	13.5439	12.9074	18.75	27
ENSG00000215547	chr20	29845467	29847435	DEFB115	245929	0.466488	0.436838	0.0296499	0.0926878	0.019094	0.643352	158	1	0	0	12.8947	13.7778	19	27
ENSG00000178522	chr4	71457973	71473005	AMBN	258	0.179159	0.201064	-0.0219046	-0.158078	0.0192756	0.643352	186	1	0	0	14.7895	14.3333	19	27
ENSG00000202441	chr6	33167378	33167472	RNY4P10	NA	0.31891	0.340758	-0.0218483	-0.0927844	0.00201531	0.643352	187	1	0	0	15.3158	14.7778	19	27
ENSG00000237588	chr1	156657487	156661789	NA	NA	0.213549	0.234696	-0.0211471	-0.1304	0.0111334	0.643352	208	1	0	0	13.0526	13.2593	19	27
ENSG00000234826	chr7	117638912	117644099	NA	NA	0.404129	0.427852	-0.0237228	-0.0803623	0.0165508	0.643352	234	1	0	0	14.8947	14.1852	19	27
ENSG00000255837	chr12	11149094	11150474	TAS2R20	259295	0.678524	0.637432	0.0410916	0.0887774	0.0339704	0.643352	240	1	0	0	13.3158	13.5556	19	27
ENSG00000225630	chr1	565020	566063	MTND2P28	NA	0.169299	0.200161	-0.0308618	-0.229125	0.0362856	0.643352	253	1	0	0	12.8421	12.1852	19	27
ENSG00000272146	chr3	57583442	57586654	NA	NA	0.193807	0.21349	-0.0196833	-0.102987	0.0312463	0.643352	257	2	0	0	15.2105	14.6852	19	26.5
ENSG00000243977	chr3	179367282	179367988	NA	NA	0.376922	0.397822	-0.0209002	-0.0758974	0.00557954	0.643352	275	1	0	0	11.6316	10.1481	18	26
ENSG00000236268	chr1	83439565	83451891	NA	101927498	0.159088	0.178252	-0.0191646	-0.154896	0.0159395	0.643352	278	1	0	0	11.8421	12.9259	19	27
ENSG00000113248	chr5	140625147	140627799	PCDHB15	56121	0.4607	0.488366	-0.027666	-0.0755224	0.0378399	0.643352	285	9	0	0	14.0468	13.7984	18.8889	26.6667
ENSG00000215548	chr9	68427861	68455375	NA	NA	0.339579	0.358037	-0.0184583	-0.0743417	0.037471	0.643352	309	2	0	0	12.6316	12.2963	18.5	26.5
ENSG00000154589	chr8	74903587	74941322	LY96	23643	0.502625	0.46103	0.0415949	0.121406	0.0423736	0.643352	319	2	0	0	13.5	14.037	19	27
ENSG00000236841	chr2	163016272	163029426	NA	NA	0.170585	0.188278	-0.0176927	-0.134844	0.00256349	0.643352	349	1	0	0	14.3158	15.9259	19	27
ENSG00000196224	chr11	1628795	1629693	KRTAP5-3	387266	0.457201	0.477995	-0.0207943	-0.0705637	0.020053	0.643352	352	2	0	0	14.5263	13.8704	19	27
ENSG00000249491	chr5	38425138	38427478	EGFLAM-AS1	NA	0.572099	0.537559	0.0345405	0.0882515	0.0477014	0.643352	365	1	0	0	14.0526	13.1481	19	27
ENSG00000131203	chr8	39759794	39785963	IDO1	3620	0.5919	0.60869	-0.0167901	-0.0742164	0.0251595	0.643352	393	3	0	0	13.1228	13.3457	19	27
ENSG00000107018	chr9	5334969	5339873	RLN1	6013	0.27584	0.292443	-0.0166027	-0.0814538	0.0387316	0.643352	404	1	0	0	16.6842	17.7778	19	27
ENSG00000249174	chr5	18965970	19142455	NA	NA	0.76741	0.732746	0.0346644	0.0658075	0.0187252	0.643352	420	1	0	0	11.0526	12.2222	18	27
ENSG00000256955	chr12	132341965	132348596	NA	NA	0.542212	0.569276	-0.0270635	-0.0690275	0.0559652	0.643352	447	1	0	0	12.0526	12.5926	19	27
ENSG00000248137	chr5	2831135	2835253	NA	NA	0.701601	0.671195	0.0304055	0.0629997	0.0530857	0.643352	449	1	0	0	14.9474	14.0741	19	27
ENSG00000269889	chr3	169487437	169489831	NA	NA	0.148248	0.164256	-0.0160073	-0.12719	0.0146911	0.643352	461	3	0	0	13.1053	13.037	19	26.6667
ENSG00000256925	chr10	134898748	134900201	GPR123-AS1	NA	0.755278	0.723017	0.0322608	0.0622446	0.0533021	0.643352	467	3	0	0	14.6667	14.3827	19	26.6667
ENSG00000261117	chr2	12855541	12856353	NA	NA	0.276647	0.293716	-0.017069	-0.0834476	0.057921	0.643352	470	1	0	0	12.8421	12.4074	19	27
ENSG00000177669	chr8	29989340	30002202	MBOAT4	619373	0.652731	0.681797	-0.029066	-0.0619253	0.00688295	0.643352	470	1	0	0	15.4737	14.2222	19	27
ENSG00000249275	chr4	158558839	158588196	NA	NA	0.738969	0.707552	0.0314172	0.0618231	0.0368193	0.643352	471	1	0	0	13.6316	12.5926	19	27
ENSG00000198774	chr12	86198331	86230348	RASSF9	9182	0.338312	0.380699	-0.0423878	-0.166653	0.0588759	0.643352	482	3	0	0	13.3333	13.6173	18.3333	27
ENSG00000256577	chr12	312808	314189	NA	NA	0.236109	0.182114	0.0539952	0.357337	0.0606314	0.643352	496	1	0	0	16.9474	15	19	26
ENSG00000253218	chr5	171681422	171682443	KLF3P1	NA	0.878675	0.8382	0.0404749	0.0672513	0.0617117	0.643352	508	1	0	0	12.6316	14.5185	19	27
ENSG00000258884	chr14	91288709	91294472	NA	NA	0.225173	0.240611	-0.0154374	-0.0926926	0.0312202	0.643352	513	2	0	0	12.8158	13.6111	19	27
ENSG00000248257	chr19	43343520	43359870	PSG10P	653492	0.649295	0.677128	-0.0278333	-0.0596554	0.00369055	0.643352	515	1	0	0	13.2105	15.2963	18	27
ENSG00000207944	chr4	38869653	38869748	MIR574	693159	0.383902	0.400385	-0.0164833	-0.0591421	0.0618989	0.643352	523	1	0	0	17.9474	15.3333	19	27
ENSG00000235026	chr2	115888512	115918920	DPP10-AS1	389023	0.159344	0.174608	-0.0152636	-0.124505	0.0370614	0.643352	530	1	0	0	14.7368	13.6296	19	27
ENSG00000170956	chr19	42300369	42315591	CEACAM3	1084	0.399569	0.423631	-0.0240621	-0.105589	0.0632175	0.643352	530	2	0	0	14.5263	15.1481	19	27
ENSG00000174914	chr11	56467864	56468781	OR9G1	390174	0.47226	0.491954	-0.019694	-0.0577441	0.0632531	0.643352	559	1	0	0	12.5263	13.5185	19	27
ENSG00000221063	chr10	65132717	65132808	MIR1296	100302150	0.725024	0.696291	0.0287334	0.0575295	0.0274348	0.643352	565	1	0	0	11.9474	12.2222	19	26
ENSG00000231023	chr6	133409219	133427717	LINC00326	285735	0.76686	0.736527	0.0303336	0.0574614	0.0208814	0.643352	569	1	0	0	14.1053	14.1852	19	27
ENSG00000256695	chr12	120827349	120833797	NA	NA	0.133349	0.148337	-0.0149885	-0.143471	0.0151413	0.643352	569	1	0	0	13.3158	13.2222	19	27
ENSG00000197479	chr5	140579183	140582618	PCDHB11	56125	0.51872	0.544488	-0.0257683	-0.0765765	0.0661819	0.643352	571	7	0	0	12.5038	12.6931	18.7143	26.7143
ENSG00000256604	chr7	102120179	102121095	NA	NA	0.480858	0.456673	0.0241847	0.0728929	0.0666335	0.643352	586	1	0	0	13.6316	12.7407	19	27
ENSG00000236138	chr3	75718082	75719336	NA	NA	0.262407	0.278151	-0.0157437	-0.0775695	0.0690801	0.643352	614	2	0	0	10.8158	10.7407	19	26
ENSG00000177839	chr5	140566893	140571111	PCDHB9	NA	0.482833	0.50257	-0.0197365	-0.0622453	0.0695544	0.643352	619	8	0	0	14.6382	14.0324	19	27
ENSG00000163285	chr4	46037786	46126098	GABRG1	2565	0.718373	0.741715	-0.0233424	-0.0557696	0.0600154	0.643352	621	2	0	0	13.3947	13.4815	19	27
ENSG00000257995	chr12	91011536	91016599	NA	NA	0.649681	0.623303	0.0263777	0.058872	0.0699087	0.643352	623	1	0	0	17.5789	17.7778	19	27

## Sheet: CpG_Islands
id	Chromosome	Start	End	mean.mean.Controls	mean.mean.Hypothyroid	mean.mean.diff	mean.mean.quot.log2	comb.p.val	comb.p.adj.fdr	combinedRank	num.sites	mean.num.na.Controls	mean.num.na.Hypothyroid	mean.mean.covg.Controls	mean.mean.covg.Hypothyroid	mean.nsamples.covg.thres5.Controls	mean.nsamples.covg.thres5.Hypothyroid
1698	chr1	152161322	152161928	0.296019	0.353915	-0.0578955	-0.264338	0.0218951	0.723681	57	5	0	0	13.6947	14.1259	19	27
20005	chr16	89259556	89260000	0.217885	0.250063	-0.0321779	-0.210261	0.0166766	0.723681	67	2	0	0	11.8158	11.8519	18.5	25.5
24232	chr19	48565070	48565324	0.57967	0.524024	0.0556458	0.147381	0.0133176	0.723681	73	2	0	0	13.7895	14.1852	19	27
24424	chr19	51189825	51190109	0.322269	0.359167	-0.0368982	-0.150189	0.0250078	0.723681	76	2	0	0	13.4474	13.3889	19	27
7967	chr6	33048417	33048814	0.759415	0.697371	0.0620443	0.122445	0.0159005	0.723681	121	13	0	0	12.3603	12.6467	18.8462	26.6923
8091	chr6	41068476	41069343	0.887276	0.815877	0.071399	0.120743	0.0101453	0.723681	127	8	0	0	12.9539	11.8194	19	26.875
16265	chr12	132145705	132146810	0.236684	0.26143	-0.0247463	-0.137918	0.0329059	0.723681	127	1	0	0	15.7368	14.4074	19	27
7166	chr5	140736822	140737058	0.404133	0.438102	-0.0339693	-0.116999	0.0260627	0.723681	141	3	0	0	13.8421	13.5926	19	26.6667
15184	chr12	312592	313331	0.315733	0.260796	0.0549372	0.277707	0.0370323	0.723681	143	3	0	0	15.3333	14.0741	19	26.6667
10123	chr7	143582126	143582610	0.156432	0.180128	-0.0236955	-0.191295	0.0191448	0.723681	145	2	0	0	13.0526	14.4074	18.5	27
7460	chr5	177209738	177210523	0.240433	0.263859	-0.0234255	-0.12191	0.0271822	0.723681	149	2	0	0	12.0263	10.5556	19	26
13860	chr11	636436	636668	0.688656	0.731597	-0.0429417	-0.101245	0.0283501	0.723681	212	2	0	0	12.8158	12.7222	19	27
12648	chr9	140675455	140675735	0.668381	0.623096	0.0452847	0.0996708	0.0428493	0.723681	220	1	0	0	13.1579	15.7778	19	27
11507	chr9	14348685	14349074	0.098842	0.119621	-0.0207789	-0.252063	0.0488761	0.723681	225	1	0	0	12.8421	13.037	19	27
14115	chr11	15962883	15963223	0.585455	0.614077	-0.0286214	-0.0983591	0.03224	0.723681	229	4	0	0	14.5658	13.5278	19	27
21771	chr18	10131854	10132080	0.219908	0.240091	-0.0201827	-0.121394	0.0200856	0.723681	236	1	0	0	14	14	19	27
9487	chr7	55072963	55073433	0.535053	0.571438	-0.0363841	-0.0968494	0.0481366	0.723681	245	3	0	0	13.0526	12.642	19	27
17762	chr14	105944422	105945700	0.385372	0.427229	-0.0418578	-0.151974	0.0518776	0.723681	252	7	0	0	13.2556	13.1164	19	26.8571
11518	chr9	16828936	16829169	0.268456	0.288058	-0.0196018	-0.0981425	0.0315902	0.723681	257	1	0	0	13.8947	12.7778	19	27
2358	chr1	234367136	234367496	0.725452	0.679624	0.0458285	0.0946127	0.0445904	0.723681	268	4	0	0	12.75	13.3981	18.75	27
11537	chr9	21335126	21335560	0.12734	0.146541	-0.0192007	-0.171906	0.0148626	0.723681	276	2	0	0	13.7368	13.7778	19	27
7929	chr6	31650649	31651292	0.474777	0.521175	-0.0463979	-0.138926	0.056462	0.723681	284	19	0	0	12.0942	12.0351	18.6316	26.7368
10491	chr8	1649440	1649759	0.100373	0.0815237	0.0188493	0.272554	0.049977	0.723681	294	2	0	0	14.2105	12.7407	19	27
7156	chr5	140626445	140627373	0.490979	0.52207	-0.0310907	-0.090744	0.0164044	0.723681	308	2	0	0	12.4737	12.1667	19	27
1240	chr1	75590818	75591354	0.424578	0.47041	-0.0458321	-0.153129	0.0607806	0.723681	316	4	0	0	13.8553	13.8704	19	27
13828	chr11	400097	400757	0.666831	0.735822	-0.0689908	-0.140035	0.0623899	0.723681	339	1	0	0	9.36842	9.07407	18	25
11759	chr9	68410747	68411413	0.313733	0.333569	-0.0198352	-0.0857919	0.0600942	0.723681	360	1	0	0	12.2632	11.8519	19	27
24745	chr19	59025309	59025705	0.153797	0.132552	0.0212441	0.203519	0.0658471	0.723681	370	3	0	0	13.0526	12.6173	19	27
7160	chr5	140719130	140719343	0.552196	0.584646	-0.0324497	-0.0847464	0.0629707	0.723681	372	3	0	0	13.7368	13.679	19	26.6667
8743	chr6	168501903	168502790	0.213702	0.186363	0.0273394	0.212674	0.0661492	0.723681	373	4	0	0	11.3553	11.75	19	26.25
14109	chr11	14993453	14993661	0.232164	0.250533	-0.0183691	-0.105118	0.0670389	0.723681	386	4	0	0	14.1842	13.9815	18.75	26.5
15266	chr12	6756002	6756679	0.251256	0.268192	-0.0169359	-0.13017	0.0578812	0.723681	390	5	0	0	13.8526	13.3333	19	27
24600	chr19	55972698	55973442	0.0979357	0.124911	-0.0269755	-0.352846	0.0677715	0.723681	395	8	0	0	13.0132	12.8102	19	26.75
18515	chr15	93652756	93653049	0.273395	0.249077	0.0243182	0.132289	0.0681598	0.723681	399	4	0	0	12.9737	13	19	27
7150	chr5	140580724	140581625	0.304511	0.322836	-0.0183248	-0.0816999	0.0650234	0.723681	413	1	0	0	15.5263	15.7407	19	27
11484	chr9	5339027	5339678	0.27584	0.292443	-0.0166027	-0.0814538	0.0387316	0.723681	418	1	0	0	16.6842	17.7778	19	27
16054	chr12	118499104	118499473	0.180692	0.196849	-0.0161569	-0.117333	0.00679449	0.723681	442	1	0	0	12.5789	12.5556	19	27
16604	chr13	43597505	43597856	0.131503	0.166788	-0.0352853	-0.333073	0.0726743	0.723681	445	3	0	0	13.386	14	18.6667	27
20062	chr16	90015552	90016120	0.560449	0.596731	-0.0362826	-0.0968776	0.0742344	0.723681	462	4	0	0	15.4342	15.8426	19	27
22037	chr18	67069934	67070171	0.199256	0.214936	-0.0156801	-0.100481	0.0312267	0.723681	471	4	0	0	13.6447	13.4167	19	27
12398	chr9	136567685	136568146	0.133272	0.148775	-0.0155027	-0.156456	0.0671125	0.723681	483	2	0	0	12.2105	11.7593	18.5	25
162	chr1	2038556	2038863	0.685932	0.707303	-0.0213701	-0.0893415	0.0760956	0.723681	486	3	0	0	14.2105	13.6296	19	27
7175	chr5	140764302	140764680	0.431817	0.459049	-0.0272313	-0.0876034	0.076243	0.723681	487	3	0	0	14.5965	13.6667	18.6667	26.6667
7396	chr5	175200316	175200555	0.169962	0.185289	-0.0153271	-0.119251	0.043169	0.723681	489	3	0	0	13.614	14.3827	19	27
10359	chr7	157996643	157997027	0.276743	0.297408	-0.0206646	-0.116104	0.0765153	0.723681	491	2	0	0	14.1053	12.6852	18.5	27
25462	chr20	62051942	62052286	0.831453	0.787321	0.0441321	0.0777537	0.0749787	0.723681	491	2	0	0	12.7105	12.2037	19	27
4687	chr3	75718117	75719159	0.262407	0.278151	-0.0157437	-0.0775695	0.0690801	0.723681	495	2	0	0	10.8158	10.7407	19	26
26013	chr22	20103649	20103923	0.414255	0.432318	-0.018063	-0.0775372	0.035595	0.723681	496	2	0	0	13.8684	13.0556	19	27
20225	chr17	4688629	4689563	0.196677	0.211812	-0.0151347	-0.117557	0.0718072	0.723681	497	4	0	0	12.8026	12.3796	19	26.5
19946	chr16	88803803	88804112	0.142122	0.172494	-0.0303717	-0.26175	0.0782873	0.723681	514	4	0	0	13.2105	12.2315	18.75	27

## Sheet: Promoters
id	Chromosome	Start	End	symbol	entrezID	mean.mean.Controls	mean.mean.Hypothyroid	mean.mean.diff	mean.mean.quot.log2	comb.p.val	comb.p.adj.fdr	combinedRank	num.sites	mean.num.na.Controls	mean.num.na.Hypothyroid	mean.mean.covg.Controls	mean.mean.covg.Hypothyroid	mean.nsamples.covg.thres5.Controls	mean.nsamples.covg.thres5.Hypothyroid
ENSG00000163285	chr4	46125599	46127598	GABRG1	2565	0.359986	0.403671	-0.0436846	-0.177091	0.00963122	0.687305	61	7	0	0	12.3534	12.545	18.7143	26.8571
ENSG00000260173	chr15	72447301	72449300	NA	NA	0.426626	0.461009	-0.0343828	-0.111768	0.00696613	0.687305	126	2	0	0	13.9737	13.4074	18	26
ENSG00000251304	chr5	17484836	17486835	NA	NA	0.695465	0.645287	0.0501779	0.106447	0.00285721	0.687305	141	1	0	0	14.6316	15.6667	19	27
ENSG00000204952	chr17	37123156	37125155	FBXO47	494188	0.390602	0.416391	-0.0257884	-0.100593	0.0157805	0.687305	164	10	0	0	14.2158	13.1852	19	27
ENSG00000271933	chr10	85899839	85901838	NA	NA	0.222593	0.246873	-0.0242797	-0.143246	0.0148834	0.687305	172	1	0	0	14.9474	15.5926	19	27
ENSG00000204956	chr5	140708752	140710751	PCDHGA1	56114	0.332994	0.35878	-0.0257857	-0.0992416	0.0215036	0.687305	179	7	0	0	13.7293	13.4392	18.7143	26.7143
ENSG00000161912	chr6	41067261	41069260	ADCY10P1	221442	0.881587	0.82322	0.0583671	0.0986657	0.0185508	0.687305	180	10	0	0	13.2105	12.2815	19	26.9
ENSG00000174562	chr19	51339970	51341969	KLK15	55554	0.318801	0.345317	-0.0265161	-0.111893	0.0231538	0.687305	181	1	0	0	15.8421	15.4074	19	27
ENSG00000172123	chr17	33759803	33761802	SLFN12	55106	0.305746	0.267877	0.0378686	0.22398	0.024814	0.687305	198	9	0	0	14.1053	13.214	18.7778	26.7778
ENSG00000170074	chr5	177209900	177211899	FAM153A	285596	0.240433	0.263859	-0.0234255	-0.12191	0.0271822	0.687305	223	2	0	0	12.0263	10.5556	19	26
ENSG00000231389	chr6	33048053	33050052	HLA-DPA1	3113	0.774451	0.721819	0.0526318	0.102377	0.0278905	0.687305	231	24	0	0	13.0439	12.7886	18.875	26.75
ENSG00000225398	chr2	114298014	114300013	NA	NA	0.151737	0.129252	0.0224858	0.324225	0.0056473	0.687305	235	2	0	0	13.7895	13.5926	18.5	27
ENSG00000241956	chr5	163722202	163724201	NA	102546299	0.473439	0.506494	-0.0330554	-0.0954189	0.0284834	0.687305	237	1	0	0	13.5263	12.5185	19	27
ENSG00000168874	chr2	85976967	85978966	ATOH8	84913	0.225351	0.247407	-0.0220556	-0.129235	0.0150855	0.687305	252	1	0	0	14.9474	14.1111	19	27
ENSG00000199646	chr7	138560712	138562711	RNU6-1272P	NA	0.313932	0.335587	-0.0216547	-0.0933569	0.00825248	0.687305	267	1	0	0	13.5263	13	19	27
ENSG00000237588	chr1	156661290	156663289	NA	NA	0.213549	0.234696	-0.0211471	-0.1304	0.0111334	0.687305	282	1	0	0	13.0526	13.2593	19	27
ENSG00000239539	chr10	19776530	19778529	HMGN1P20	NA	0.436202	0.468365	-0.032163	-0.100415	0.0338912	0.687305	289	1	0	0	10.5263	11	19	27
ENSG00000223659	chr1	563891	565890	NA	101928626	0.169299	0.200161	-0.0308618	-0.229125	0.0362856	0.687305	309	1	0	0	12.8421	12.1852	19	27
ENSG00000225630	chr1	563520	565519	MTND2P28	NA	0.169299	0.200161	-0.0308618	-0.229125	0.0362856	0.687305	309	1	0	0	12.8421	12.1852	19	27
ENSG00000196873	chr9	70854897	70856896	CBWD3	55871_150472_220869_445571_728013_101060578	0.421801	0.44864	-0.026839	-0.0869956	0.0375942	0.687305	318	1	0	0	15.4737	15	19	27
ENSG00000231184	chr13	19954848	19956847	FAM58DP	NA	0.608795	0.644728	-0.0359325	-0.084093	0.0380715	0.687305	324	2	0	0	13.2895	12.963	19	27
ENSG00000234826	chr7	117643600	117645599	NA	NA	0.404129	0.427852	-0.0237228	-0.0803623	0.0165508	0.687305	325	1	0	0	14.8947	14.1852	19	27
ENSG00000254205	chr8	81033587	81035586	NA	NA	0.216763	0.236806	-0.0200426	-0.12219	0.0331935	0.687305	335	1	0	0	14.6842	12.5926	19	27
ENSG00000168374	chr3	57583448	57585447	ARF4	378	0.193807	0.21349	-0.0196833	-0.102987	0.0312463	0.687305	356	2	0	0	15.2105	14.6852	19	26.5
ENSG00000144035	chr2	73869021	73871020	NAT8	9027_51471	0.456773	0.476678	-0.0199057	-0.0784418	0.0405621	0.687305	363	5	0	0	13.4	13.4444	18.8	27
ENSG00000067057	chr10	3107025	3109024	PFKP	5214	0.42587	0.396749	0.0291219	0.0997621	0.0414274	0.687305	373	1	0	0	14.4211	12.6667	19	27
ENSG00000241186	chr3	46614545	46616544	TDGF1	6997	0.638887	0.674133	-0.0352457	-0.0763089	0.0157493	0.687305	378	1	0	0	13.0526	13.8889	19	27
ENSG00000243977	chr3	179367489	179369488	NA	NA	0.376922	0.397822	-0.0209002	-0.0758974	0.00557954	0.687305	384	1	0	0	11.6316	10.1481	18	26
ENSG00000151967	chr3	159556150	159558149	SCHIP1	29970	0.417261	0.455214	-0.0379528	-0.123583	0.042897	0.687305	387	4	0	0	13.6842	13.287	18.75	26.75
ENSG00000198642	chr9	21334880	21336879	KLHL9	55958	0.12734	0.146541	-0.0192007	-0.171906	0.0148626	0.687305	390	2	0	0	13.7368	13.7778	19	27
ENSG00000244314	chr3	194867233	194869232	RN7SL36P	NA	0.236844	0.255793	-0.0189488	-0.113086	0.0364288	0.687305	407	4	0	0	14.2895	14.1759	19	27
ENSG00000230266	chr3	194867100	194869099	XXYLT1-AS2	101410543	0.236844	0.255793	-0.0189488	-0.113086	0.0364288	0.687305	407	4	0	0	14.2895	14.1759	19	27
ENSG00000216002	chr2	236233502	236235501	NA	NA	0.663362	0.733135	-0.0697734	-0.142243	0.0473382	0.687305	436	1	0	0	16.6316	13.5926	19	27
ENSG00000269420	chr19	48563128	48565127	NA	NA	0.661791	0.63117	0.0306209	0.0914915	0.0486824	0.687305	448	2	0	0	13.9211	14.6852	19	27
ENSG00000162458	chr1	16081602	16083601	FBLIM1	54751	0.171729	0.189901	-0.0181728	-0.137503	0.0495989	0.687305	466	1	0	0	13.6316	13.037	19	27
ENSG00000219642	chr6	129479766	129481765	BMPR1APS1	NA	0.661924	0.638773	0.0231506	0.0701109	0.041092	0.687305	490	2	0	0	12.4737	12.3148	19	27
ENSG00000207302	chr1	26202487	26204486	NA	NA	0.254906	0.274425	-0.0195183	-0.102564	0.0524492	0.687305	497	1	0	0	12.7368	13.5556	19	27
ENSG00000259225	chr15	38275467	38277466	NA	NA	0.672232	0.640572	0.0316601	0.0685538	0.0270126	0.687305	517	1	0	0	13.6842	14.1111	19	27
ENSG00000177994	chr2	54555671	54557670	C2orf73	129852	0.236036	0.255287	-0.0192502	-0.10868	0.0555485	0.687305	529	1	0	0	16.3158	15.3704	19	26
ENSG00000258435	chr12	121828265	121830264	NA	NA	0.453716	0.487111	-0.0333956	-0.100328	0.0555623	0.687305	530	1	0	0	12.7368	13.1852	19	27
ENSG00000256577	chr12	311308	313307	NA	NA	0.45928	0.416616	0.0426641	0.210631	0.0565739	0.687305	541	4	0	0	14.4211	13.8704	19	26.75
ENSG00000264175	chr19	18495872	18497871	MIR3189	100422943	0.524747	0.542041	-0.017294	-0.0703731	0.057427	0.687305	553	9	0	0	12.5848	12.2963	19	26.5556
ENSG00000264659	chr17	72673240	72675239	NA	NA	0.305351	0.322404	-0.0170531	-0.0759796	0.0326905	0.687305	554	1	0	0	16.3158	14.8519	19	27
ENSG00000261117	chr2	12854041	12856040	NA	NA	0.276647	0.293716	-0.017069	-0.0834476	0.057921	0.687305	564	1	0	0	12.8421	12.4074	19	27
ENSG00000236591	chr6	149353210	149355209	NA	NA	0.280217	0.297409	-0.0171922	-0.0830283	0.0584017	0.687305	567	1	0	0	15.8421	15.1111	19	27
ENSG00000211802	chr14	22537320	22539319	TRAV22	NA	0.162816	0.179649	-0.0168329	-0.134094	0.0440659	0.687305	577	1	0	0	15.8421	15.4444	19	27
ENSG00000114200	chr3	165554761	165556760	BCHE	590	0.459976	0.485722	-0.0257451	-0.0776675	0.0598993	0.687305	580	2	0	0	13.3158	13.6852	19	27
ENSG00000254665	chr11	8713404	8715403	NA	NA	0.730591	0.609073	0.121519	0.258569	0.0608596	0.687305	594	1	0	0	11.8947	14.3333	18	27
ENSG00000162624	chr1	75592619	75594618	LHX8	431707	0.245124	0.264213	-0.0190882	-0.104128	0.0617933	0.687305	606	12	0	0	13.8421	13.966	18.9167	26.9167
ENSG00000237289	chr15	43883752	43885751	CKMT1B	1159_548596	0.392808	0.415027	-0.0222189	-0.0774619	0.0628274	0.687305	615	1	0	0	12.6842	14	19	27

## Sheet: Tiling
id	Chromosome	Start	End	mean.mean.Controls	mean.mean.Hypothyroid	mean.mean.diff	mean.mean.quot.log2	comb.p.val	comb.p.adj.fdr	combinedRank	num.sites	mean.num.na.Controls	mean.num.na.Hypothyroid	mean.mean.covg.Controls	mean.mean.covg.Hypothyroid	mean.nsamples.covg.thres5.Controls	mean.nsamples.covg.thres5.Hypothyroid
304504	chr8	129700001	129705000	0.648944	0.554102	0.0948419	0.2242	0.00154419	0.796219	128	1	0	0	14.3158	13.0741	19	27
98776	chr3	1420001	1425000	0.448657	0.493046	-0.044389	-0.133275	0.000993147	0.796219	341	1	0	0	15.7368	14.7037	19	27
256002	chr7	46330001	46335000	0.265986	0.302232	-0.0362461	-0.178023	0.00255138	0.796219	484	1	0	0	14.6842	15.2222	19	27
211770	chr5	177210001	177215000	0.332008	0.367126	-0.0351183	-0.141018	0.00387492	0.796219	530	1	0	0	10.9474	10.7037	19	27
12276	chr1	61375001	61380000	0.488479	0.530519	-0.0420402	-0.116813	0.00240827	0.796219	540	1	0	0	11.2105	11.5185	19	27
403052	chr12	64315001	64320000	0.636997	0.580203	0.0567938	0.132547	0.0068988	0.796219	615	1	0	0	12.0526	13.7778	19	27
475953	chr15	72445001	72450000	0.426626	0.461009	-0.0343828	-0.111768	0.00696613	0.796219	626	2	0	0	13.9737	13.4074	18	26
388959	chr11	128860001	128865000	0.631373	0.584019	0.047354	0.110655	0.00553584	0.796219	650	1	0	0	12.7368	14.8148	19	27
83138	chr2	166430001	166435000	0.39818	0.430839	-0.0326592	-0.111047	0.00549649	0.796219	668	1	0	0	12.2632	12.1481	19	27
411361	chr12	105860001	105865000	0.689907	0.744262	-0.0543551	-0.107903	0.00434242	0.796219	712	1	0	0	13.2105	11.5185	19	26
57490	chr2	38190001	38195000	0.787995	0.730812	0.0571827	0.107272	0.00032194	0.796219	724	1	0	0	15.4737	13.6296	19	27
293019	chr8	72275001	72280000	0.729514	0.678867	0.0506471	0.102352	0.00258099	0.796219	838	1	0	0	12.0526	12.3704	19	27
90961	chr2	205545001	205550000	0.752907	0.700627	0.0522802	0.102415	0.00898967	0.796219	840	1	0	0	14.8947	15.2593	19	27
238036	chr6	127620001	127625000	0.716918	0.667203	0.0497149	0.102204	0.00356075	0.796219	842	1	0	0	14.7368	12	19	27
350101	chr10	70105001	70110000	0.648036	0.598956	0.04908	0.111828	0.00911811	0.796219	853	1	0	0	13.5263	11.7037	19	27
342319	chr10	31195001	31200000	0.729623	0.679744	0.0498789	0.100729	0.00651983	0.796219	880	1	0	0	14.4211	13.963	19	27
22916	chr1	114575001	114580000	0.421551	0.45256	-0.031009	-0.100109	0.0065311	0.796219	895	1	0	0	11.3684	11.6296	19	27
72933	chr2	115405001	115410000	0.479146	0.514182	-0.0350357	-0.0998018	0.00330334	0.796219	904	1	0	0	12.4737	14	19	27
95092	chr2	226200001	226205000	0.420946	0.45175	-0.030804	-0.0996047	0.00568942	0.796219	911	1	0	0	14.5789	16.8148	19	27
147322	chr4	46125001	46130000	0.359986	0.403671	-0.0436846	-0.177091	0.00963122	0.796219	921	7	0	0	12.3534	12.545	18.7143	26.8571
77568	chr2	138580001	138585000	0.654642	0.593893	0.0607487	0.138284	0.00966752	0.796219	923	1	0	0	13.0526	12.8148	19	26
191637	chr5	76545001	76550000	0.717265	0.669241	0.0480243	0.0985582	0.00105901	0.796219	952	1	0	0	11.9474	11.2963	19	27
88096	chr2	191220001	191225000	0.143655	0.173119	-0.0294646	-0.253092	0.000110147	0.796219	968	1	0	0	12.2632	11.8148	19	27
286807	chr8	41215001	41220000	0.324995	0.370495	-0.0455007	-0.183741	0.0101198	0.796219	968	1	0	0	14	14.1852	19	27
336046	chr9	141045001	141050000	0.390866	0.423552	-0.0326865	-0.113087	0.0102711	0.796219	994	1	0	0	14.7895	15.6667	19	27
29423	chr1	147110001	147115000	0.386269	0.417412	-0.0311436	-0.10915	0.0103005	0.796219	997	1	0	0	12.7895	12	19	26
84188	chr2	171680001	171685000	0.340856	0.373009	-0.0321535	-0.20158	0.0104281	0.796219	1011	3	0	0	13.5965	12.5062	18.6667	26.6667
129601	chr3	155545001	155550000	0.75898	0.709569	0.0494111	0.0958133	0.00444196	0.796219	1039	1	0	0	11.3158	12.4074	19	26
321134	chr9	66485001	66490000	0.358797	0.387526	-0.0287296	-0.108224	0.00874788	0.796219	1074	1	0	0	10.8947	12.7778	18	27
118931	chr3	102195001	102200000	0.695254	0.650574	0.0446793	0.0944213	0.00273963	0.796219	1079	1	0	0	11.9474	12.0741	19	26
190193	chr5	69325001	69330000	0.635978	0.593633	0.0423451	0.0978137	0.0111279	0.796219	1096	1	0	0	13.8947	13.1481	18	27
307199	chr8	143175001	143180000	0.32118	0.34954	-0.0283604	-0.118539	0.0114302	0.796219	1132	1	0	0	10.5789	12.2222	19	26
16996	chr1	84975001	84980000	0.77346	0.831761	-0.0583014	-0.103552	0.0115493	0.796219	1139	1	0	0	13	12.2963	19	27
143296	chr4	25995001	26000000	0.338092	0.366404	-0.0283122	-0.112814	0.0108688	0.796219	1140	1	0	0	11.3684	11.1481	18	26
396939	chr12	33750001	33755000	0.351126	0.322887	0.0282384	0.117467	0.0028612	0.796219	1153	1	0	0	15.2632	15.4815	19	27
77163	chr2	136555001	136560000	0.705571	0.661782	0.0437891	0.091102	0.00840522	0.796219	1195	1	0	0	15.4737	15.1111	19	27
42598	chr1	212985001	212990000	0.447889	0.482025	-0.0341362	-0.103734	0.0125314	0.796219	1234	1	0	0	14.3158	15	19	27
327346	chr9	97545001	97550000	0.443604	0.472647	-0.0290434	-0.0895363	0.00612261	0.796219	1257	1	0	0	16	16.7037	19	27
21703	chr1	108510001	108515000	0.641652	0.602457	0.0391945	0.089492	0.0121558	0.796219	1258	1	0	0	12.5789	11.4444	19	27
204367	chr5	140195001	140200000	0.661194	0.587182	0.0740116	0.168558	0.0128809	0.796219	1268	1	0	0	13.4211	13.963	19	27
469100	chr15	38180001	38185000	0.37638	0.408604	-0.0322242	-0.115566	0.0134901	0.796219	1320	1	0	0	16.5789	14.963	19	27
239373	chr6	134305001	134310000	0.684262	0.643365	0.0408974	0.0875918	0.00362258	0.796219	1337	1	0	0	12.7895	14.3333	19	26
148719	chr4	53110001	53115000	0.555623	0.590769	-0.0351463	-0.0869703	0.00271275	0.796219	1370	1	0	0	12.5263	14.2222	19	27
542135	chr19	51185001	51190000	0.602564	0.631835	-0.0292712	-0.0916448	0.0140562	0.796219	1393	3	0	0	14.2982	13.5309	19	27
491452	chr16	47405001	47410000	0.717134	0.674867	0.0422664	0.0863962	0.0098974	0.796219	1399	1	0	0	12.2105	12.037	19	26
230149	chr6	88185001	88190000	0.701597	0.660249	0.0413479	0.0863631	0.00442907	0.796219	1401	1	0	0	13.9474	13.1111	19	27
507941	chr17	39495001	39500000	0.245715	0.278408	-0.0326926	-0.173572	0.0147618	0.796219	1456	1	0	0	13	13.5926	19	27
267126	chr7	101950001	101955000	0.317587	0.357786	-0.0401992	-0.166989	0.0147781	0.796219	1457	1	0	0	16	16.1852	19	27
162218	chr4	120605001	120610000	0.694103	0.653621	0.0404819	0.0854268	0.0130015	0.796219	1461	1	0	0	13.7895	14.7407	19	27
481693	chr15	101145001	101150000	0.677098	0.637674	0.0394241	0.0852481	0.014055	0.796219	1472	1	0	0	11.5789	12.4074	19	27
