# Supplementary material for: Stochastic epigenetic mutations as possible explanation for phenotypical discordance among twins with congenital hypothyroidism
Source: J Endocrinol Invest. 2022 Sep 7;46(2):393–404. doi: 10.1007/s40618-022-01915-2 (PMC9859866; doi:10.1007/s40618-022-01915-2)
Supplement: Supplementary file 5 — Supplemental Table S3 List of univocal genes obtained by comparing hypo- or hyper-methylated SEMs of cases vs controls Supplementary file5 (XLSX 85 KB) [file 40618_2022_1915_MOESM5_ESM.xlsx]

## Sheet: Foglio1
Hypo-methylations			Hyper-methylations
only CH cases	only controls		only CH cases	only controls
A1CF	ACTRT2		NOV	ABHD1
AACSP1	ADAMTSL2		AARS2	ACP5
AADACL3	AIM2		AATK	ADARB2-AS1
AAMDC	ANKRD63		ABCA13	ADCY3
AARD	ANTXRL		ABCA3	ADGRA1-AS1
AASDH	APOM		ABCB10	ADRB3
AASDHPPT	ATP5G2		ABCB11	AGR3
AATF	BANF1		ABCC8	ALG12
ABCA13	BATF3		ABCG5	ANAPC2
ABCA3	BCO1		ABHD12B	ANKRD20A11P
ABCA6	BRPF1		ABHD16B	ANKRD60
ABCA8	BTBD16		ABI3BP	AQP12B
ABCB8	BTF3		ABRAXAS1	AQP9
ABCC5	C17orf99		ACBD7-DCLRE1CP1	ARFRP1
ABCD2	C19orf71		ACER1	ASB6
ABCE1	C2orf82		ACER3	ATP2C2
ABHD17B	CALML4		ACPT	BCAT2
ABHD4	CAMLG		ACTA2	C10orf120
ABLIM3	CERS3-AS1		ACTC1	C10orf128
ABRAXAS2	CHAT		ADAMTS9	C10orf142
ABTB1	CHRD		ADAMTSL2	C11orf16
ACAD10	CLK4		ADGB	C16orf82
ACADSB	COQ10A		ADGRL3-AS1	C17orf74
ACAT1	CRYGN		ADGRL4	C18orf21
ACBD5	CYTH2		ADNP	C1orf167
ACBD7-DCLRE1CP1	DAPK2		AFAP1-AS1	C1QB
ACMSD	DIGIT		AFDN	C1QTNF6
ACOT6	EDDM3B		AFF4	C1RL
ACP1	EFNA3		AFG3L2	C6orf120
ACSBG2	EFNA4		AGBL1	C9orf62
ACSM5	EXOSC7		AGER	CACNA1S
ACSS1	FAM206A		AGO1	CAMK2A
ACSS2	FAM216A		AHSA2	CASC6
ACTA2	FAM41C		AIFM2	CCDC105
ACTBL2	FN3K		AK3	CCDC183-AS1
ACTG1P17	FUCA1		AK8	CCDC185
ACTN1	GGT1		AKNA	CD109
ACTR2	GMNC		AKR1A1	CD14
ACTR6	GPR150		ALDH3B1	CD72
ACVR1C	GPX7		ALDH4A1	CERS5
ACVR2B	GREM2		ALDOB	CHGA
ACYP1	HDAC10		ALG5	CHRDL2
ADAL	HINFP		ALKBH1	CHRM4
ADAM17	HIST1H4L		ALKBH2	CHRNA10
ADAM5	HOMER2		AMACR	CKM
ADAMTS14	ITPKA		AMBN	CLDN19
ADAMTS20	ITPKB-IT1		AMDHD2	CLDN4
ADAMTS5	KLHL26		ANKDD1A	CLEC3B
ADAMTS6	KRT18		ANKK1	CNTNAP1
ADAMTS8	KRT32		ANKRD12	COL10A1
ADAMTS9	KRT82		ANKRD13C	COL14A1
ADAMTS9-AS2	LINC00473		ANKRD31	CPA4
ADAMTSL3	LINC00592		ANKRD34B	CRAMP1
ADAMTSL5	LINC00842		ANKRD36C	CRYBG3
ADCY10P1	LINC00899		ANKRD37	CXCL16
ADD1	LINC00923		ANKRD63	CYP11B1
ADD3	LINC01012		ANKRD65	CYP2J2
ADD3-AS1	LINC01287		ANP32B	DDX39B
ADGRE4P	LINC01475		ANXA11	DENND5B
ADGRE5	LINC01532		AP4B1	DENND6B
ADGRF4	LINC01675		AP4M1	DGCR8
ADHFE1	LINC01875		APBB1IP	DLX2
ADPGK	LINC01891		APBB2	DNAH17-AS1
ADPRH	LINC02127		APCDD1L	DNAJC17
ADRB2	LOC100996583		APELA	DRD1
AFAP1L1	LOC101927640		APOBEC3F	ECI1
AFG3L1P	LOC101929538		APOE	EFTUD2
AGAP2	LOC101929882		AQP2	EGFL8
AGGF1	LOC102467216		AQP6	ELF3
AGMO	LOC105374344		ARF5	EMILIN1
AGT	LOC554223		ARFGEF1	ENPP6
AGTPBP1	LRRC30		ARHGAP15	EREG
AHCTF1	LRRN4		ARHGAP24	EVA1B
AHCY	MCRS1		ARHGEF18	FAM102A
AHCYL1	MCU		ARHGEF25	FAM129B
AHCYL2	MIDN		ARHGEF39	FAM167A-AS1
AHSA2	MILR1		ARIH1	FAM173B
AICDA	MIR23A		ARL6IP4	FAM21EP
AIDA	MIR4418		ARMC4	FCER1G
AIG1	MIR4435-2HG		ARMC8	FLJ12825
AIMP1	MIR4778		ARNTL	FOLR2
AIP	MIR497HG		ARRB1	FOXD2-AS1
AIPL1	MIR518E		ASCC1	FRG1
AIRN	MLLT1		ASPHD1	FZD9
AK4	MMP11		ATG5	GCK
AKAIN1	MRGPRF		ATG9B	GLP2R
AKAP6	MRPL11		ATN1	GMCL1P1
AKAP8	MRPL30		ATP11AUN	GOLGA7B
AKIRIN1	MRPL55		ATP1A1-AS1	GPBAR1
AKIRIN2	MSH4		ATP4B	GPD1
AKR1C8P	MUCL1		ATP5S	GPR25
AKR1E2	MYH7B		ATP6V1E2	GPR45
AKT2	NAIF1		ATP8B5P	GPR62
AKTIP	NANP		B3GALT5	GSDMB
ALDH1A2	NARS		B4GAT1	GUCA2A
ALDH3A2	NPPC		BACE1	H3F3AP4
ALG8	NR2C2		BAG1	HEXIM2
ALKBH3-AS1	OR1A2		BAGE	HIGD1B
ALKBH8	OR5AK4P		BBOF1	HIST2H2BC
ALMS1	OR8B8		BIRC5	IDH1-AS1
ALOX12B	PACRG-AS1		BIRC7	IFI35
ALS2CR12	PCDHGA3		BISPR	IFITM5
AMHR2	PDIA4		BLM	IL2RB
AMIGO2	PDX1		BLOC1S4	IL6
AMN1	PHYKPL		BMP1	INAFM2
AMPH	PI4KA		BMP10	IQCF5-AS1
AMTN	PLAGL2		BOK	ISLR
AMZ2	PPP1R37		BRAP	ITGB3
AMZ2P1	RABIF		BRDT	KCNH1
ANAPC4	RBM8A		BRICD5	KIAA0753
ANGPTL6	RBP4		BRPF3	KIAA0895L
ANKRA2	RIIAD1		BSDC1	KIT
ANKRD1	RNASEH1		BTC	KRT23
ANKRD18DP	RPUSD4		BTF3L4	KRT27
ANKRD20A3	RUNX3		BTN2A2	KRT5
ANKRD24	SCGB1C1		BZW1	KRT74
ANKRD26	SEMA3B-AS1		BZW2	KRT82
ANKRD26P1	SEMA4B		C10orf99	LCN8
ANKRD29	SHARPIN		C12orf76	LINC00114
ANKRD30A	SIGLEC15		C12orf80	LINC00314
ANKRD31	SLC32A1		C15orf61	LINC00430
ANKRD34B	SLC45A2		C16orf86	LINC01044
ANKRD34C	SLC6A18		C18orf63	LINC01138
ANKRD35	SLC6A5		C19orf71	LINC01170
ANKRD36BP1	SLC7A5P2		C1D	LINC01210
ANKRD37	SMG7-AS1		C1orf87	LINC01301
ANKRD44-IT1	SMO		C1QTNF1	LINC01343
ANKRD46	SNORA75		C20orf196	LINC01468
ANKRD49	STK32B		C20orf78	LINC01486
ANKRD50	STK38		C21orf59-TCP10L	LINC01732
ANKRD6	SV2A		C2orf15	LINC01838
ANKRD62P1-PARP4P3	SZRD1		C3	LINC01979
ANKS4B	TFB2M		C3orf36	LINC02124
ANKUB1	TNRC6B		C5orf64-AS1	LINC02130
ANKZF1	TRH		C5orf67	LINC02330
ANLN	TSEN34		C6orf203	LINC02352
ANO3	TSPYL4		C7orf66	LINC02520
ANO4	UBASH3A		C9orf106	LIPE
ANO5	VAC14-AS1		C9orf163	LOC100128993
ANXA13	VWC2L-IT1		CA12	LOC100240728
ANXA3	XRN2		CA3-AS1	LOC100419170
AOAH	ZCCHC24		CABP1	LOC101927429
AOC4P	ZNF282		CACFD1	LOC101927640
AOX3P-AOX2P	ZNF473		CAGE1	LOC101927708
AP1AR	ZNF48		CALCOCO2	LOC101928371
AP1S1	ZNF814		CALR3	LOC102723376
AP1S3			CAPN12	LOC102723493
AP2S1	[Control Twins]:		CAPN13	LOC105371414
AP5M1	ACTRT2		CAPSL	LOC105373044
APEX1	ADAMTSL2		CARD10	LOC105374428
APMAP	AIM2		CARD11	LOC105374960
APOA1-AS	ANKRD63		CARD19	LOC105375800
APOBEC4	ANTXRL		CARNMT1	LOC400553
APOC4	APOM		CASC9	LOC554223
APOL3	ATP5G2		CCDC103	LOC93429
APOPT1	BANF1		CCDC110	LRCH4
APPBP2	BATF3		CCDC144NL-AS1	LRRC25
APTR	BCO1		CCDC148-AS1	LRRC37A11P
APTX	BRPF1		CCDC178	LRRC66
AQP11	BTBD16		CCDC18-AS1	LTB4R2
AQP2	BTF3		CCDC50	LTBP1
AQP4	C17orf99		CCDC60	MAD2L1BP
ARCN1	C19orf71		CCDC89	MAPK8IP1
ARF4	C2orf82		CCDC96	MARVELD1
ARHGAP19	CALML4		CCL1	MAT1A
ARHGAP24	CAMLG		CCL17	MEIOB
ARHGAP25	CERS3-AS1		CD151	METTL21C
ARHGAP45	CHAT		CD1E	MIR106B
ARHGAP5	CHRD		CD300A	MIR202
ARHGAP5-AS1	CLK4		CD4	MIR203B
ARHGEF26	COQ10A		CD80	MIR3147
ARHGEF33	CRYGN		CDC73	MIR3166
ARID1A	CYTH2		CDH10	MIR3674
ARL1	DAPK2		CDH13	MIR3679
ARL6IP1	DIGIT		CDH26	MIR4737
ARMS2	EDDM3B		CDHR2	MIR548A3
ARPC1A	EFNA3		CDHR5	MIR552
ARPC3	EFNA4		CDKN2B-AS1	MIR6840
ARRB1	EXOSC7		CDR2L	MIR8059
ARRDC3	FAM206A		CDSN	MIR8065
ARRDC4	FAM216A		CEACAM18	MMD2
ARSB	FAM41C		CEACAM6	MRAP
ARVCF	FN3K		CEP126	MYO7B
ASAH2	FUCA1		CERK	NAGPA-AS1
ASAP3	GGT1		CERS6-AS1	NAV3
ASB10	GMNC		CETN4P	NCF4-AS1
ASB14	GPR150		CFAP161	NCOA6
ASB3	GPX7		CFAP221	NEIL1
ASB5	GREM2		CFAP77	NPBWR2
ASCC2	HDAC10		CFH	NRAP
ASH1L	HINFP		CGA	OAZ3
ASH1L-AS1	HIST1H4L		CHAF1B	OCLN
ASIC5	HOMER2		CHI3L2	ODF3L1
ASIP	ITPKA		CHKB-CPT1B	OPN4
ASPHD2	ITPKB-IT1		CHN1	OR10W1
ASPM	KLHL26		CHP2	OR4C46
ATAT1	KRT18		CHRAC1	OR4K17
ATE1-AS1	KRT32		CHRD	P3H2-AS1
ATF1	KRT82		CHRM5	PADI1
ATF2	LINC00473		CHRNB2	PCDHA6
ATG101	LINC00592		CHRNG	PCDHB18P
ATG14	LINC00842		CHST13	PEX16
ATG2B	LINC00899		CHTF8	PFN3
ATL1	LINC00923		CIZ1	PICSAR
ATOH1	LINC01012		CLDN15	PIGR
ATP1A3	LINC01287		CLDN18	PKLR
ATP1B3	LINC01475		CLDN22	PKP2
ATP2B1	LINC01532		CLEC12B	PLA2G4C-AS1
ATP5A1	LINC01675		CLEC2B	PLA2G4E
ATP5C1	LINC01875		CLEC4G	PLD4
ATP6V0E2-AS1	LINC01891		CLECL1	PLEKHN1
ATP6V1A	LINC02127		CLIC6	POM121L10P
ATP6V1B1	LOC100996583		CLPX	POU4F3
ATP6V1C1	LOC101927640		CLSTN2	POU5F1
ATP6V1C2	LOC101929538		CLUL1	PPP1R3D
ATP6V1E2	LOC101929882		CMKLR1	PPY
ATP8B1	LOC102467216		CNGB1	PREB
ATP8B2	LOC105374344		CNIH1	PROM2
ATRNL1	LOC554223		CNNM3	PSD4
AVPR1A	LRRC30		CNOT1	PTGIR
AZI2	LRRN4		CNR2	PYCARD
B2M	MCRS1		CNTD1	PYGB
B3GALT1	MCU		CNTFR	QRICH2
B3GALT2	MIDN		CNTN1	QTRT1
B3GNT6	MILR1		CNTNAP2	RBP3
B3GNT8	MIR23A		CNTNAP4	REEP5
B4GALNT2	MIR4418		CNTNAP5	RHPN2
B4GALT1	MIR4435-2HG		COG1	RLBP1
B4GALT6	MIR4778		COL26A1	RNF2
BAG3	MIR497HG		COL9A1	RNF208
BAG4	MIR518E		COLCA1	RTN2
BAG6	MLLT1		COMMD8	RXFP4
BAK1	MMP11		CORO6	SBF2-AS1
BANCR	MRGPRF		COX4I2	SEC61B
BAZ1A	MRPL11		COX7A1	SERPINF1
BAZ1B	MRPL30		CPA1	SGIP1
BBC3	MRPL55		CPLX4	SH2D3A
BBOF1	MSH4		CPN2	SH3GL1
BBOX1-AS1	MUCL1		CPNE2	SH3TC2
BBS12	MYH7B		CPO	SHC1
BBS2	NAIF1		CPSF3	SIRPB2
BCL6B	NANP		CR1	SLC15A2
BCL7C	NARS		CRLF3	SLC22A12
BCLAF1	NPPC		CSF1	SLC28A1
BCO2	NR2C2		CSF2	SLC47A2
BDH2	OR1A2		CSF3	SLC5A8
BDP1	OR5AK4P		CST6	SLFN12
BEST1	OR8B8		CTCFL	SMR3B
BFSP1	PACRG-AS1		CTDSPL	SNORD4A
BHMT2	PCDHGA3		CTRB2	SPATS1
BICDL2	PDIA4		CTRC	SPP2
BICRA	PDX1		CTSE	SRGAP3-AS4
BIK	PHYKPL		CUBN	STMN2
BIVM	PI4KA		CUL9	SULT1A1
BLNK	PLAGL2		CXCL3	SUMO1P1
BLOC1S1-RDH5	PPP1R37		CYP27B1	SVOPL
BLOC1S6	RABIF		CYP2D6	TATDN2
BMP10	RBM8A		CYP2E1	TBC1D13
BMPR2	RBP4		CYP8B1	TCP10L2
BNC1	RIIAD1		CYTH3	TDRD15
BNC2	RNASEH1		CYTL1	THSD4
BOD1	RPUSD4		DAP3	TIMD4
BOLA1	RUNX3		DCST1	TJAP1
BPIFA1	SCGB1C1		DCUN1D2	TLN1
BPIFA4P	SEMA3B-AS1		DDOST	TLR9
BPIFB1	SEMA4B		DDX11	TMEM101
BRAP	SHARPIN		DDX49	TMEM119
BRI3BP	SIGLEC15		DEF8	TMEM130
BRINP1	SLC32A1		DENND1B	TMEM14C
BRINP2	SLC45A2		DENND2A	TMEM249
BROX	SLC6A18		DENND4C	TMEM5-AS1
BSDC1	SLC6A5		DEPDC7	TMEM74B
BSN	SLC7A5P2		DERA	TMPRSS13
BST1	SMG7-AS1		DES	TMPRSS7
BTBD1	SMO		DGAT1	TMUB1
BTBD7	SNORA75		DGKE	TNFRSF18
BTBD8	STK32B		DHPS	TNNC2
BTG4	STK38		DIABLO	TNNI3
BTLA	SV2A		DIRC1	TP53I3
BTN2A3P	SZRD1		DLD	TSSK1B
BUD23	TFB2M		DLG5	UBQLNL
BUD31	TNRC6B		DLST	UGDH-AS1
C10orf105	TRH		DMXL2	USP18
C10orf111	TSEN34		DNAJB5	UTP18
C10orf67	TSPYL4		DNAJB8	VENTX
C11orf52	UBASH3A		DNALI1	VN1R3
C12orf29	VAC14-AS1		DNASE2	WDR86-AS1
C12orf4	VWC2L-IT1		DOCK10	ZBTB8A
C12orf65	XRN2		DPF2	ZFYVE21
C12orf66	ZCCHC24		DPH6	ZNF135
C12orf71	ZNF282		DPP4	ZNF234
C12orf74	ZNF473		DPPA5	ZNF44
C12orf76	ZNF48		DPY19L1	ZNF566
C14orf1	ZNF814		DRAP1	ZNF683
C14orf159			DRC1	ZYX
C14orf166			DTHD1
C15orf32			DTX3
C15orf39			DUS1L
C15orf48			DYRK2
C16orf46			EEF1DP3
C16orf58			EEPD1
C16orf72			EFCAB11
C16orf78			EHF
C17orf50			EID3
C17orf62			EIF1B
C17orf64			EIF2AK2
C17orf80			EIF2B1
C17orf98			EIF3J-AS1
C18orf54			ELANE
C19orf12			ELF5
C19orf38			ELK4
C1orf141			EMC4
C1orf146			EMILIN3
C1orf185			EML6
C1orf228			ENAH
C1orf53			ENHO
C1R			EPHX4
C20orf141			EPX
C20orf194			ERCC4
C20orf202			ERF
C20orf85			ERICH5
C21orf33			ERMARD
C21orf58			ERMP1
C21orf62-AS1			ESPN
C2-AS1			ETFA
C2orf15			ETV3L
C2orf27A			EWSR1
C2orf42			F10-AS1
C2orf71			F2RL1
C2orf74			FAIM2
C2orf81			FAM107B
C3			FAM153C
C3orf18			FAM181A
C3orf22			FAM181B
C3orf30			FAM208A
C3orf35			FAM215A
C3orf36			FAM219B
C3orf49			FAM228A
C3orf56			FAM231C
C3orf67-AS1			FAM3D-AS1
C3orf80			FAM71F1
C3P1			FAM98C
C4BPA			FAXC
C4orf26			FAXDC2
C4orf3			FBLN7
C4orf51			FBXL14
C5orf17			FBXL2
C5orf24			FBXL7
C5orf42			FBXO41
C5orf46			FBXW7
C5orf49			FCHSD2
C5orf52			FCN1
C6orf132			FCRL4
C6orf99			FER1L6
C7orf57			FEZ1
C7orf61			FFAR1
C7orf71			FHL3
C7orf77			FHOD3
C8A			FIBIN
C8orf34-AS1			FIP1L1
C8orf44-SGK3			FKBP9
C8orf46			FKTN
C8orf86			FLJ23867
C9orf116			FMO4
C9orf147			FN3K
C9orf152			FOLH1
C9orf153			FOXI1
C9orf57			FOXN1
C9orf62			FPGT-TNNI3K
C9orf64			FRAT1
C9orf66			FREM2
C9orf84			FRMD6
CA2			FRMD6-AS1
CA7			FRS2
CABLES1			FRY
CABP1			FSHB
CABP5			FTCD
CABS1			FUBP1
CACNA1C-IT2			FUT6
CACNA1I			FXYD4
CACNB1			FXYD6-FXYD2
CACNG7			GABBR2
CACNG8			GABPB1-IT1
CALML6			GABRA6
CAMKK1			GABRG3
CAPG			GABRR3
CAPNS1			GACAT3
CAPZA2			GANAB
CARD18			GATA2-AS1
CARMN			GBA3
CARS			GCC2-AS1
CASC1			GCLC
CASC21			GCNT1
CASC3			GCSAM
CASC4			GDAP1L1
CASD1			GDF2
CASP10			GDNF-AS1
CASP12			GEM
CASP3			GFM1
CASP4			GFM2
CASP8			GGT6
CASS4			GHR
CATSPER4			GINS2
CAVIN3			GJB5
CBFA2T2			GJD4
CBLL1			GLS2
CBLN1			GNA11
CBR3-AS1			GNAI1
CBS			GNPDA1
CBX2			GNPTG
CBX8			GOLGA6A
CCAR1			GOLGA7
CCAT1			GON7
CCDC102B			GP9
CCDC124			GPAT2
CCDC142			GPATCH2
CCDC154			GPATCH8
CCDC158			GPIHBP1
CCDC167			GPNMB
CCDC169			GPR148
CCDC169-SOHLH2			GPR155
CCDC171			GPR162
CCDC178			GPR27
CCDC179			GPR85
CCDC18			GPRIN3
CCDC186			GRASPOS
CCDC190			GREM2
CCDC28B			GRIFIN
CCDC30			GTF2H5
CCDC59			GUCA2B
CCDC61			H1FX
CCDC68			HABP2
CCDC82			HACD1
CCDC85B			HAGH
CCDC89			HAGHL
CCDC96			HAP1
CCIN			HCFC2
CCL11			HDAC3
CCL2			HDGFL3
CCL20			HERC6
CCNA1			HGC6.3
CCND2			HHATL-AS1
CCND3			HIPK4
CCNG1			HIST1H2BA
CCP110			HIST1H2BN
CCR1			HIST1H3D
CCS			HIST1H4I
CCT2			HIST3H3
CCZ1B			HLA-DPB1
CD164L2			HLTF
CD1D			HMGA2
CD200			HOTS
CD244			HOXA4
CD247			HPN-AS1
CD3G			HRC
CD46			HRH1
CD58			HSD17B6
CD5L			HSF4
CD82			HSH2D
CD96			HSPB2
CDC14B			HSPB6
CDC16			HTD2
CDC25A			HTR1F
CDC25B			HTR5A-AS1
CDC42			HTR7
CDC5L			IFITM3
CDH18-AS1			IGFL3
CDH2			IGIP
CDHR3			IGSF10
CDK10			IKZF3
CDK12			IKZF5
CDK13			IL15
CDK17			IL18
CDK20			IL1R1
CDK5RAP2			IL22RA1
CDKL2			IL27
CDKN1C			ILDR1
CDKN2B-AS1			INSRR
CDR2L			INTS13
CDX2			IPCEF1
CEACAM5			IQCF1
CECR7			ITCH
CELF1			ITFG2
CENPH			ITGA3
CENPL			ITGAV
CENPQ			ITGB3BP
CENPT			ITGB6
CENPU			JAKMIP2
CEP164			KAT6A
CEP19			KBTBD11-OT1
CEP192			KBTBD12
CEP41			KBTBD4
CEP63			KCNAB1
CEP76			KCNE3
CEP83			KCNE4
CEP83-AS1			KCNIP3
CEP85			KCNJ11
CEPT1			KCNJ5
CERS1			KCNK4
CERS3			KCNN3
CERS4			KCTD16
CERS5			KCTD19
CERS6			KDELC1
CETP			KDF1
CFAP206			KEL
CFAP44-AS1			KHK
CFAP65			KIAA0087
CFAP97			KIAA1024L
CFB			KIAA2013
CFHR4			KIAA2026
CFLAR-AS1			KIF15
CFTR			KIF25
CGRRF1			KIF25-AS1
CHAF1A			KIF27
CHAMP1			KIF3C
CHD1			KIF7
CHD8			KIFC2
CHEK1			KISS1
CHGB			KLC3
CHKA			KLC4
CHMP3			KLHL3
CHMP7			KLHL38
CHPT1			KLHL40
CHRM2			KLK11
CHRNA10			KLK2
CHRNA3			KLRG1
CHRNA5			KPTN
CHRNA9			KRT1
CHRNB4			KRT32
CHST13			KRT72
CHST2			KRT7-AS
CHST6			KRT9
CHST8			KRTAP13-1
CHST9			KRTAP13-3
CHUK			KRTAP24-1
CIB2			KTN1-AS1
CITED2			KXD1
CIZ1			L1TD1
CKAP2			LAD1
CKMT1B			LAMB3
CLCA3P			LAMTOR3
CLCN6			LCN10
CLDN16			LDB2
CLDN19			LDHAL6A
CLDN6			LDHD
CLDN8			LDLRAD3
CLDND1			LELP1
CLEC12A-AS1			LHFPL3
CLEC12B			LIFR
CLEC14A			LIM2
CLEC1A			LIMA1
CLEC1B			LIN28A
CLEC2D			LINC00111
CLEC4C			LINC00242
CLEC4M			LINC00261
CLEC7A			LINC00303
CLHC1			LINC00304
CLIC3			LINC00320
CLINT1			LINC00346
CLK2			LINC00379
CLK2P1			LINC00399
CLNS1A			LINC00472
CLPP			LINC00502
CLRN2			LINC00536
CLSPN			LINC00540
CLSTN2			LINC00557
CLVS1			LINC00563
CMAHP			LINC00643
CMAS			LINC00664
CMKLR1			LINC00673
CMPK1			LINC00708
CMTM3			LINC00838
CMTR2			LINC00839
CNEP1R1			LINC00896
CNN1			LINC00905
CNN3			LINC00927
CNOT6L			LINC00955
CNOT8			LINC00964
CNPY3			LINC00969
CNTF			LINC00982
CNTN1			LINC00997
CNTN4-AS1			LINC01006
CNTN6			LINC01020
COG1			LINC01021
COG2			LINC01065
COG3			LINC01082
COL1A2-AS1			LINC01120
COL2A1			LINC01124
COL6A4P2			LINC01140
COL7A1			LINC01162
COMMD1			LINC01184
COMMD3			LINC01192
COPG1			LINC01206
COPS2			LINC01221
COPS9			LINC01304
COQ5			LINC01324
COQ7			LINC01356
CORIN			LINC01364
COTL1			LINC01384
COX14			LINC01389
COX19			LINC01412
COX4I2			LINC01465
COX6A2			LINC01471
COX6B1			LINC01479
COX6C			LINC01500
COX7B2			LINC01502
COX8A			LINC01568
CPA4			LINC01583
CPA6			LINC01587
CPB1			LINC01611
CPD			LINC01625
CPEB2			LINC01637
CPLX4			LINC01647
CPNE8			LINC01669
CPOX			LINC01671
CPPED1			LINC01677
CPSF2			LINC01699
CPSF3			LINC01734
CPSF6			LINC01805
CPT1C			LINC01816
CR2			LINC01841
CRABP1			LINC01944
CRCP			LINC01989
CREB1			LINC01992
CREB3L3			LINC02004
CREBRF			LINC02044
CRH			LINC02052
CRIP3			LINC02055
CRLF3			LINC02080
CRNKL1			LINC02103
CRNN			LINC02126
CROCCP3			LINC02337
CROT			LINC02345
CRY1			LINC02347
CRYBG3			LINC02384
CRYGC			LINC02399
CRYM			LINC02425
CSE1L			LINC02492
CSF3R			LLPH-AS1
CSN1S1			LMAN1L
CSN1S2BP			LOC100128164
CSN3			LOC100129175
CSNK1A1			LOC100129620
CSNK1A1P1			LOC100130238
CSNK1G1			LOC100132215
CSNK1G2			LOC100272217
CSPG5			LOC100289333
CSPP1			LOC100289495
CSRNP1			LOC100422737
CSRNP2			LOC100422781
CST11			LOC100505588
CST6			LOC100505797
CSTF3			LOC100506274
CSTL1			LOC100506444
CT62			LOC100506476
CTBP1-AS			LOC100506844
CTD-2297D10.2			LOC100507373
CTDSPL2			LOC100996455
CTF1			LOC101060553
CTH			LOC101805491
CTIF			LOC101926963
CTR9			LOC101927050
CTSF			LOC101927124
CTSH			LOC101927179
CTSK			LOC101927378
CTSZ			LOC101927560
CTXN3			LOC101927987
CUBN			LOC101928103
CUL2			LOC101928253
CUTA			LOC101928303
CUZD1			LOC101928304
CWC15			LOC101928438
CWF19L2			LOC101928796
CXCL13			LOC101928844
CXCL2			LOC101928894
CXCL3			LOC101929130
CXCL5			LOC101929147
CXCR1			LOC101929172
CXCR4			LOC101929452
CXCR5			LOC101929504
CXXC4			LOC101929596
CYB5R1			LOC101929626
CYBRD1			LOC101929680
CYP1A2			LOC102606465
CYP26A1			LOC102723345
CYP27A1			LOC102723427
CYP2A13			LOC102723582
CYP2R1			LOC102723729
CYP39A1			LOC102724153
CYP3A7			LOC102724919
CYP46A1			LOC105369781
CYP4V2			LOC105370526
CYP51A1			LOC105370802
CYR61			LOC105371703
CYSLTR2			LOC105372068
CYTIP			LOC105372397
CYTL1			LOC105372476
D21S2088E			LOC105372633
DAG1			LOC105373394
DANCR			LOC105374313
DAO			LOC105374344
DAOA-AS1			LOC105376554
DAP3			LOC105376731
DAW1			LOC105376975
DBN1			LOC105377480
DCAF13			LOC105378470
DCAF15			LOC105379194
DCAF17			LOC107001062
DCAF7			LOC153684
DCANP1			LOC200772
DCBLD1			LOC283856
DCC			LOC284023
DCHS1			LOC285626
DCLK3			LOC285766
DCLRE1A			LOC338963
DCLRE1B			LOC349160
DCP2			LOC387810
DCSTAMP			LOC400684
DCTN2			LOC400940
DCUN1D1			LOC401557
DCUN1D3			LOC403312
DCUN1D4			LOC414300
DDHD1			LOC439933
DDI1			LOC441086
DDIT3			LOC646471
DDIT4			LRIT2
DDN-AS1			LRRC10B
DDRGK1			LRRC34
DDX11-AS1			LRRC42
DDX17			LRRC43
DDX18			LTC4S
DDX20			LY86-AS1
DDX31			LYNX1
DDX41			LYSMD4
DDX43			LZTS3
DDX60			MADCAM1
DECR2			MAGEF1
DEFB110			MAK
DEFB112			MALL
DEFB124			MANEA-AS1
DEFB127			MAPK10
DEFB136			MASTL
DENND4A			MBL2
DENND5A			MCF2L-AS1
DEPDC4			MCMDC2
DEPDC7			MDM1
DERL2			MEF2A
DESI1			MEFV
DET1			MEGF8
DFFA			MEI4
DFNA5			MESP2
DHPS			METTL5
DHRS1			METTL8
DHX35			MEX3D
DIAPH3-AS1			MFSD7
DIO2			MFSD9
DIRAS2			MINDY1
DIS3L			MINDY2
DKFZp451B082			MIOX
DLEU7-AS1			MIR1257
DLG5			MIR1265
DLG5-AS1			MIR1273C
DLGAP5			MIR1273E
DMTN			MIR1275
DMXL1			MIR1302-7
DNAAF3			MIR1303
DNAH12			MIR1324
DNAH6			MIR138-1
DNAI1			MIR148A
DNAJB11			MIR181A1HG
DNAJB12			MIR1908
DNAJB13			MIR196A2
DNAJB8-AS1			MIR205HG
DNAJC12			MIR2110
DNAJC13			MIR2277
DNAJC17			MIR296
DNAJC25			MIR3201
DNAJC27			MIR33B
DNAJC28			MIR34C
DNAJC3			MIR378C
DNAJC4			MIR378I
DNAJC5G			MIR381
DNER			MIR3917
DNM1L			MIR429
DNM3OS			MIR4300HG
DNPEP			MIR4426
DOCK8			MIR4443
DOK6			MIR4509-3
DPAGT1			MIR4523
DPH1			MIR4682
DPH3			MIR4754
DPH6			MIR5011
DPM1			MIR516B1
DPM3			MIR5194
DPP9			MIR563
DPPA3			MIR5700
DPPA5			MIR5702
DPRX			MIR8072
DPY19L2			MIR92B
DPY19L2P2			MLLT6
DPY19L3			MMADHC
DPY30			MMRN2
DPYD			MOB3C
DR1			MOCS1
DRAM1			MORC2-AS1
DRAM2			MOXD1
DRD2			MPDZ
DRG1			MPND
DSCC1			MROH1
DSCR3			MROH9
DSCR8			MRPS11
DSEL			MRPS30
DSP			MT1B
DSTN			MT1E
DSTYK			MTFMT
DTX1			MTG1
DUS3L			MTMR3
DUSP15			MTUS2
DUXA			MTUS2-AS1
DYDC1			MUC20
DYNC1LI2			MUCL1
DYRK3			MYCT1
DZIP3			MYD88
E2F2			MYH3
E2F4			MYH7B
E2F5			MYL2
E2F6			MYL3
EAF1			MYLK2
EBAG9			MYLK-AS2
EBLN3P			MYO16
ECHDC3			MYO18B
ECT2L			MYO1E
EDARADD			MYO6
EDC3			MYOC
EDN3			MYOG
EEF1A2			N4BP3
EFCAB12			NACAD
EFCAB14			NACC1
EFCAB7			NALCN-AS1
EFCAB8			NANOS2
EFS			NBPF3
EGF			NCOA3
EGR1			NCOR1
EGR4			NDST1
EIF2AK2			NDUFAF5
EIF2AK3			NECTIN4
EIF2B3			NETO2
EIF2B5			NEUROD6
EIF2D			NIPAL2
EIF2S1			NKX6-3
EIF3I			NLK
EIF3M			NLRP7
EIF4B			NMRAL1
EIF4E2			NOL4
EIF4E3			NOS2
EIF5			NOVA1
EIF5B			NOXO1
ELL3			NPHP1
ELOA			NPLOC4
ELOA-AS1			NPTN
ELOVL2			NPY1R
ELP2			NRAS
ELP4			NRBP2
EMC8			NRIP2
EML5			NRL
ENO1-AS1			NTF4
ENO3			NUDCD1
ENPEP			NUP214
ENPP3			NUPR2
ENPP4			NUTM1
ENPP5			NXNL1
ENPP7P13			NXNL2
ENTPD7			NXPH4
EP300-AS1			OGFOD1
EPG5			OLFML2A
EPHA1			OPTC
EPHA10			OR11A1
EPHA4			OR11L1
EPHA5-AS1			OR1G1
EPHA6			OR1N1
EPHA7			OR1Q1
EPS8L1			OR51G2
ERCC6			OR52E4
ERCC8			OR52K2
EREG			OR7E2P
ERICH6B			OR7E91P
ERMAP			OSBPL7
ERV3-1-ZNF117			OSGEPL1
ERVMER34-1			OTOGL
ESCO1			OTOP1
ESD			OXCT1
ESM1			P2RX1
ESPNP			P4HA3-AS1
ESRP1			PABPC3
ETNK2			PADI6
ETS2			PALM
ETV1			PAPPA2
ETV3			PAQR9
ETV3L			PARD6G-AS1
ETV5			PARP15
EVI2A			PCDHA13
EVI5			PCDHA3
EVX1			PCDHB10
EXO1			PCDHB14
EXOC1			PCDHB2
EXOC3-AS1			PCDHB4
EXOSC1			PCDHGA2
EXOSC10			PCDHGA4
EXPH5			PCDHGA5
EXT2			PCDHGA7
EYA2			PCDHGB4
EYA3			PCDHGB5
EZH1			PCDHGB6
F11			PCDHGB7
F11-AS1			PCED1A
F11R			PCOLCE
F2			PDCD6
F2R			PDGFA
FAAH			PDGFRB
FABP1			PDIA5
FABP5			PDILT
FABP7			PECAM1
FABP9			PECR
FAHD1			PER4
FAM118A			PET117
FAM120A			PGBD5
FAM124B			PGCP1
FAM126B			PGM2
FAM129A			PHKB
FAM133DP			PHOSPHO2
FAM149B1			PHYH
FAM151A			PIBF1
FAM161A			PINX1
FAM162B			PIPSL
FAM163A			PITPNB
FAM163B			PKD2L1
FAM169B			PKDCC
FAM173B			PKHD1
FAM177A1			PKN2
FAM177B			PKNOX2
FAM178B			PLA2G2E
FAM181A-AS1			PLA2G2F
FAM187B			PLA2R1
FAM189A2			PLCG2
FAM189B			PLCL1
FAM196B			PLEK2
FAM19A1			PLIN4
FAM200A			PLPP2
FAM200B			PML
FAM20B			POLD1
FAM210A			POR
FAM217B			PPA2
FAM220A			PPM1F
FAM234A			PPM1N
FAM238B			PPP1R14A
FAM240A			PPP1R14C
FAM26E			PPP1R16A
FAM26F			PPP2R2D
FAM3C			PPP2R3A
FAM69B			PPP2R3C
FAM69C			PPP4R2
FAM71F2			PPP6C
FAM78A			PPT2
FAM83C			PPY2P
FAM83G			PRAP1
FAM91A1			PRDX2
FAM99B			PRH1-PRR4
FAN1			PRKN
FANCD2			PRM1
FANCD2OS			PROZ
FANCG			PRR11
FANCL			PRR19
FAT4			PRR22
FBXO10			PRR23A
FBXO24			PRSS41
FBXO25			PRSS54
FBXO27			PSD3
FBXO36			PSMC6
FBXO44			PSMD14
FBXO45			PSMG3
FBXO47			PTCSC2
FBXO7			PTGDR2
FBXW10			PTGER1
FCAR			PTGER2
FCF1			PTGER3
FCHSD2			PTOV1-AS1
FCRL3			PTPRB
FDCSP			PURA
FDXR			PWP2
FECH			PWRN3
FENDRR			QRFPR
FER1L6			QRSL1
FER1L6-AS2			RAB17
FEZF1-AS1			RAB26
FGB			RAB42
FGD2			RAC1
FGF14-AS2			RALGAPA1P1
FGF14-IT1			RALGAPB
FGF21			RAP1B
FGF5			RAPSN
FGF8			RBAK-RBAKDN
FGFBP3			RDH14
FGFRL1			REC114
FHL5			REEP4
FIGNL1			RELB
FIP1L1			REM1
FITM2			RESP18
FJX1			RETREG3
FKBP1B			RFC4
FKBP6			RFPL2
FKBP7			RGPD8
FLJ12825			RGS13
FLJ22763			RGS3
FLJ23867			RHOT1
FLJ38576			RHOT2
FLJ39095			RIF1
FLJ41200			RMI1
FLJ46284			RNASEH2B
FLNC			RNF185
FMO4			RNF217-AS1
FMO6P			RORB-AS1
FNBP1L			ROS1
FNDC7			RP1
FNIP1			RP1L1
FNTA			RPS6KA2-IT1
FOPNL			RPSAP52
FOSL1			RRP1
FOXF1			RSPO3
FOXG1			RTP2
FOXI1			RUFY4
FOXP1-AS1			RYBP
FOXP2			S100A10
FOXP4-AS1			S100A14
FOXQ1			S1PR5
FOXS1			SAA1
FPGT			SAMD12
FPGT-TNNI3K			SAMD15
FPR2			SAMD3
FREM1			SAR1A
FRG1			SAYSD1
FRG2B			SBDS
FRGCA			SBNO1
FRS2			SCAI
FRZB			SCAPER
FSD1L			SCARA3
FSD2			SCN10A
FSTL5			SCN11A
FUBP1			SCN2A
FUCA2			SCN3A
FUT2			SCN5A
FUT8			SCN7A
FUT9			SDR16C6P
FXYD1			SEBOX
FXYD6			SEC14L3
FYCO1			SEMA3F
FYTTD1			SEMA4G
FZD5			SERPINA9
FZD7			SERPINB5
FZD8			SFTA2
G2E3			SFTPB
GAB2			SGMS1-AS1
GABARAPL2			SH2D4B
GABARAPL3			SH3BP1
GABBR2			SH3BP5
GABPB2			SHD
GABRA2			SIDT2
GABRA4			SIGLEC9
GABRP			SIRT3
GABRR1			SLAIN2
GAD1			SLC12A8
GAL			SLC13A1
GALNT1			SLC15A3
GALNTL5			SLC18A1
GALR3			SLC22A31
GAPVD1			SLC22A7
GART			SLC24A2
GAS8			SLC25A15
GAST			SLC25A30
GATAD1			SLC25A41
GATM			SLC25A47
GBF1			SLC26A3
GBP2			SLC26A4
GBX1			SLC27A2
GBX2			SLC27A4
GCAT			SLC29A1
GCDH			SLC2A14
GCH1			SLC2A8
GCLM			SLC30A7
GCSAML			SLC34A3
GCSH			SLC35G1
GDA			SLC36A2
GDF1			SLC38A6
GDF11			SLC44A1
GDF15			SLC44A3-AS1
GDF9			SLC45A2
GDPD4			SLC46A1
GEMIN7			SLC4A4
GFI1B			SLC51A
GFOD2			SLC5A11
GFPT1			SLC6A11
GFRAL			SLC6A18
GGCT			SLC6A20
GGCX			SLC7A8
GGH			SLFNL1-AS1
GHDC			SLURP1
GIF			SMAD3
GIMAP1			SMAD9
GIMAP6			SMAP2
GIN1			SMARCA4
GINS1			SMCHD1
GIP			SMCO4
GJA10			SMG7-AS1
GJB4			SMOX
GJD2			SMYD2
GLB1L3			SNAPC5
GLI1			SNHG7
GLIS3-AS1			SNORD105B
GLMN			SNRPE
GLO1			SNX20
GLOD4			SOX18
GLRA1			SOX9-AS1
GLRX2			SP2
GLT8D1			SP2-AS1
GLYATL3			SPACA4
GMCL1P1			SPATA31E1
GMPPA			SPHKAP
GMPPB			SPIDR
GMPR2			SPINK4
GNAI3			SPINT3
GNB1L			SPOCK2
GNG11			SPSB2
GNG12			SRL
GNPDA2			SRP14
GNRH1			SRSF12
GNRHR			SRSF5
GOLGA4			SRSF8
GOLGA6D			SS18L2
GOLGA7B			SSFA2
GOLGB1			SSTR5-AS1
GOLIM4			ST3GAL5-AS1
GON7			ST6GALNAC3
GOPC			STAP2
GORAB			STEAP2-AS1
GORASP2			STK11
GP2			STRIP1
GPALPP1			STRN3
GPATCH4			STX17
GPBP1L1			STX8
GPC6-AS2			STXBP2
GPIHBP1			SUCLA2
GPLD1			SULT2B1
GPM6A			SYCN
GPN1			SYNE1
GPR1			SYVN1
GPR135			TAGAP
GPR137B			TANC2
GPR137C			TANK
GPR149			TAPBPL
GPR153			TAS1R1
GPR155			TAS1R2
GPR156			TAS1R3
GPR17			TATDN3
GPR18			TBC1D22A
GPR27			TBC1D5
GPR33			TBK1
GPR4			TCF15
GPR52			TDP2
GPR63			TEK
GPR85			TEP1
GPX6			TESC-AS1
GRAMD1C			TESPA1
GRB2			TFF1
GREM1			TFF2
GRIK2			TFPT
GRIK5			TGIF2-C20orf24
GRK7			TGM5
GRM2			TGM7
GRXCR1			THAP4
GSDMA			THAP6
GSG1L2			THEG5
GSTA2			THOC7
GSTA4			THUMPD1
GSTM2P1			TIE1
GSTP1			TIGAR
GSTTP2			TK1
GTF2E1			TKFC
GTF2IP7			TLCD1
GTF2IRD1			TLCD2
GTF3C3			TLE6
GTF3C4			TLN2
GTPBP8			TLR2
GTSCR1			TLR5
GTSF1			TM2D2
GUSB			TM9SF4
GVINP1			TMA7
GYPA			TMC5
GYS2			TMCC1
GZMA			TMEM145
GZMK			TMEM151B
H1FOO			TMEM186
H2AFV			TMEM198B
H2AFY			TMEM211
H3F3A			TMEM247
HACD1			TMEM26
HACD2			TMEM38A
HAT1			TMEM56
HAUS1			TMEM88
HAUS3			TMEM88B
HAVCR2			TMEM9B
HBB			TMIE
HBP1			TMPO
HCG15			TMPRSS4-AS1
HCG20			TNFRSF13B
HCLS1			TNIP3
HDC			TNNI1
HDHD2			TOR1A
HEATR5B			TOR2A
HEBP1			TOR3A
HELT			TP53INP1
HERC4			TPST2
HESX1			TPTE
HFE			TRAK1
HFE2			TRAM1L1
HGS			TRAM2
HHATL-AS1			TRIL
HHIP			TRIM40
HHIP-AS1			TRIM52
HHIPL2			TRIM6
HIC1			TRIM62
HIGD1B			TRIM72
HIGD1C			TRIML2
HIGD2B			TRMT6
HIKESHI			TRPC6
HINT1			TRPM2-AS
HIP1			TSKU
HIPK1			TSPAN3
HIST1H2AC			TSPAN32
HIST1H2AE			TSR3
HIST1H3A			TSSK3
HIST1H3C			TSTD1
HIST1H4B			TTC9
HIST1H4G			TTLL9
HIST1H4J			TUBB4B
HIST2H2AA3			TUBGCP6
HKR1			TULP4
HLA-DMA			TUSC2
HLA-L			TVP23C-CDRT4
HLTF			TWIST2
HLTF-AS1			TXNDC16
HMGB1			TXNRD3NB
HMGB2			TYR
HMMR-AS1			U2AF2
HMX3			UBE2MP1
HNF1A-AS1			UBXN10
HNRNPA2B1			UBXN10-AS1
HNRNPC			UBXN7
HNRNPD			UCA1
HNRNPKP3			UCHL1
HNRNPU			UCKL1-AS1
HOOK2			UNC93B1
HOPX			UPK1A-AS1
HORMAD2-AS1			UROC1
HOXA1			USH2A
HOXB1			USP34
HOXD11			USP43
HOXD4			VAT1
HOXD8			VIL1
HOXD-AS2			VPS35
HP1BP3			VSIG2
HPGDS			VSTM2A-OT1
HPR			VWDE
HPVC1			WDPCP
HRH1			WDR18
HRNR			WDR20
HSD17B1			WDR36
HSD17B11			WDR55
HSD17B12			WDR83OS
HSD17B2			WDSUB1
HSD17B8			WFDC1
HSDL2			WFDC13
HSF2BP			WFDC2
HSP90AB1			WFDC8
HSP90AB4P			WISP1
HSPA13			WNK1
HSPB11			WTH3DI
HSPH1			WWC2-AS2
HTN3			XBP1
HTR1B			XIRP1
HTR3E-AS1			ZBED3
HTR7			ZBP1
HYALP1			ZBTB12
HYLS1			ZBTB24
HYOU1			ZBTB26
IAH1			ZC3H12D
IBTK			ZDHHC17
ICE2			ZDHHC19
ID2			ZFR
ID3			ZG16
IDH3A			ZNF100
IDI1			ZNF175
IFFO2			ZNF227
IFI27			ZNF236
IFI44			ZNF284
IFI44L			ZNF30
IFITM10			ZNF300P1
IFNK			ZNF30-AS1
IFNL2			ZNF350-AS1
IFT22			ZNF37A
IFT27			ZNF440
IFT43			ZNF454
IGBP1P1			ZNF473
IGHMBP2			ZNF502
IGIP			ZNF506
IGSF10			ZNF550
IGSF11-AS1			ZNF571
IKBIP			ZNF571-AS1
IKZF2			ZNF611
IKZF3			ZNF624
IL10			ZNF641
IL15			ZNF648
IL19			ZNF663P
IL1B			ZNF700
IL1F10			ZNF702P
IL1R1			ZNF71
IL1R2			ZNF732
IL20RB			ZNF740
IL21-AS1			ZNF763
IL23R			ZNF816-ZNF321P
IL5			ZNF843
IL5RA			ZRANB2-AS2
IL7			ZSCAN26
ILDR1			ZSWIM7
IMMP1L
ING2
ING3
INHBC
INPP1
INPP5E
INSC
INSL5
INSL6
INSRR
INTS10
INVS
IPO9-AS1
IPP
IQCB1
IQCC
IQCH-AS1
IQUB
IREB2
IRF7
IRX5
ISOC1
ISX
ITFG2-AS1
ITGA10
ITGA6
ITGAD
ITGAM
ITGAV
ITGB5
ITIH2
ITPR1-AS1
ITSN1
ITSN2
JADE1
JAG1
JAKMIP2-AS1
JCHAIN
JDP2
JKAMP
JMJD4
JOSD1
JOSD2
JPH1
JRKL
JTB
KANK1
KANK2
KANSL2
KAT14
KAT2B
KAT7
KATNBL1
KC6
KCCAT198
KCCAT333
KCNA10
KCNA3
KCNA4
KCNAB1-AS1
KCNC2
KCNE2
KCNE3
KCNG4
KCNH5
KCNIP4
KCNIP4-IT1
KCNJ13
KCNJ6
KCNK1
KCNK4-TEX40
KCNMA1-AS3
KCNN2
KCNQ2
KCNQ5
KCNRG
KCTD18
KCTD4
KDELC1
KDM2A
KDM4A
KDM4D
KDM5A
KDM8
KDR
KDSR
KERA
KHDRBS2
KIAA0753
KIAA1107
KIAA1147
KIAA1324
KIAA1468
KIAA1958
KIAA2026
KIDINS220
KIF11
KIF14
KIF16B
KIF17
KIF18A
KIF1C
KIF20A
KIF20B
KIF21A
KIF21B
KIF23
KIF24
KIF2A
KIF2C
KIFC3
KIRREL3-AS3
KITLG
KLB
KLF1
KLF10
KLF14
KLF9
KLHL20
KLHL3
KLHL32
KLHL41
KLHL5
KLHL7-AS1
KLK1
KLRB1
KLRD1
KLRF1
KMT2A
KMT2B
KNSTRN
KNTC1
KPNB1
KPRP
KRBOX1-AS1
KRI1
KRIT1
KRT24
KRT26
KRT27
KRT28
KRT3
KRT37
KRT6C
KRT71
KRT78
KRT86
KRTAP13-1
KRTAP13-2
KRTAP13-3
KRTAP13-4
KRTAP1-5
KRTAP17-1
KRTAP19-1
KRTAP19-4
KRTAP19-5
KRTAP20-4
KRTAP22-1
KRTAP2-3
KRTAP27-1
KRTAP3-2
KRTAP4-1
KRTAP4-2
KRTAP5-11
KRTAP5-7
KRTAP5-AS1
KRTAP6-3
KRTAP9-1
KRTAP9-4
KYAT3
KYNU
L2HGDH
L3MBTL3
LAIR1
LAMA1
LAMB3
LAMP5-AS1
LAMTOR4
LAPTM4B
LAPTM5
LARGE2
LARP4
LASP1
LATS1
LAX1
LAYN
LBHD1
LBP
LBX1-AS1
LCA5L
LCAL1
LCE1A
LCE3D
LCLAT1
LCNL1
LDHB
LEMD3
LENEP
LEPR
LETMD1
LEUTX
LGALS13
LGALS16
LGI1
LHCGR
LHX2
LIFR-AS1
LIG3
LILRP2
LIMD1
LIMK2
LIN28B-AS1
LIN54
LINC00028
LINC00111
LINC00158
LINC00159
LINC00167
LINC00174
LINC00207
LINC00210
LINC00211
LINC00240
LINC00284
LINC00290
LINC00301
LINC00304
LINC00320
LINC00324
LINC00331
LINC00347
LINC00353
LINC00359
LINC00363
LINC00382
LINC00390
LINC00395
LINC00396
LINC00397
LINC00412
LINC00430
LINC00437
LINC00459
LINC00460
LINC00470
LINC00472
LINC00474
LINC00477
LINC00487
LINC00508
LINC00513
LINC00524
LINC00539
LINC00540
LINC00544
LINC00547
LINC00551
LINC00560
LINC00602
LINC00608
LINC00626
LINC00635
LINC00638
LINC00645
LINC00654
LINC00664
LINC00691
LINC00692
LINC00698
LINC00707
LINC00840
LINC00858
LINC00862
LINC00865
LINC00867
LINC00871
LINC00906
LINC00921
LINC00937
LINC00963
LINC00972
LINC00989
LINC00998
LINC00999
LINC01030
LINC01033
LINC01037
LINC01056
LINC01068
LINC01069
LINC01072
LINC01090
LINC01095
LINC01119
LINC01121
LINC01122
LINC01132
LINC01133
LINC01179
LINC01184
LINC01209
LINC01234
LINC01248
LINC01256
LINC01257
LINC01266
LINC01268
LINC01271
LINC01288
LINC01309
LINC01312
LINC01339
LINC01340
LINC01356
LINC01363
LINC01378
LINC01381
LINC01391
LINC01392
LINC01445
LINC01446
LINC01470
LINC01471
LINC01473
LINC01495
LINC01503
LINC01506
LINC01509
LINC01512
LINC01520
LINC01521
LINC01534
LINC01535
LINC01556
LINC01559
LINC01562
LINC01590
LINC01593
LINC01599
LINC01608
LINC01617
LINC01618
LINC01653
LINC01655
LINC01657
LINC01658
LINC01676
LINC01677
LINC01692
LINC01704
LINC01707
LINC01708
LINC01714
LINC01717
LINC01720
LINC01725
LINC01732
LINC01741
LINC01763
LINC01776
LINC01782
LINC01785
LINC01787
LINC01797
LINC01798
LINC01799
LINC01800
LINC01802
LINC01810
LINC01832
LINC01848
LINC01852
LINC01872
LINC01879
LINC01882
LINC01895
LINC01910
LINC01920
LINC01934
LINC01935
LINC01947
LINC01951
LINC01977
LINC01986
LINC01987
LINC01990
LINC01999
LINC02005
LINC02017
LINC02024
LINC02026
LINC02037
LINC02043
LINC02055
LINC02057
LINC02082
LINC02088
LINC02107
LINC02108
LINC02118
LINC02123
LINC02130
LINC02135
LINC02140
LINC02147
LINC02201
LINC02208
LINC02210
LINC02215
LINC02233
LINC02237
LINC02239
LINC02252
LINC02254
LINC02255
LINC02260
LINC02264
LINC02269
LINC02271
LINC02273
LINC02285
LINC02291
LINC02294
LINC02303
LINC02322
LINC02325
LINC02353
LINC02359
LINC02365
LINC02372
LINC02374
LINC02375
LINC02376
LINC02381
LINC02388
LINC02393
LINC02398
LINC02402
LINC02421
LINC02429
LINC02431
LINC02453
LINC02459
LINC02466
LINC02476
LINC02482
LINC02485
LINC02487
LINC02497
LINC02525
LINCR-0001
LINGO1
LIPA
LIPF
LIPI
LIPJ
LIPM
LIPT1
LIX1L-AS1
LMCD1
LMO3
LMO7-AS1
LMOD2
LNX1
LNX2
LOC100128006
LOC100128108
LOC100128573
LOC100129175
LOC100129636
LOC100129931
LOC100130691
LOC100130992
LOC100131303
LOC100132111
LOC100132686
LOC100133050
LOC100286906
LOC100289511
LOC100294145
LOC100500773
LOC100505549
LOC100505585
LOC100505736
LOC100505795
LOC100505921
LOC100506023
LOC100506082
LOC100506125
LOC100506127
LOC100506142
LOC100506725
LOC100506747
LOC100506844
LOC100507053
LOC100507071
LOC100507389
LOC100507464
LOC100507477
LOC100507487
LOC100507506
LOC100507537
LOC101060091
LOC101559451
LOC101593348
LOC101805491
LOC101926933
LOC101927048
LOC101927079
LOC101927131
LOC101927181
LOC101927204
LOC101927211
LOC101927237
LOC101927284
LOC101927359
LOC101927478
LOC101927488
LOC101927502
LOC101927549
LOC101927583
LOC101927604
LOC101927657
LOC101927666
LOC101927686
LOC101927690
LOC101927751
LOC101927762
LOC101927770
LOC101927822
LOC101927865
LOC101927881
LOC101927895
LOC101927908
LOC101927915
LOC101928075
LOC101928100
LOC101928103
LOC101928135
LOC101928143
LOC101928166
LOC101928174
LOC101928222
LOC101928272
LOC101928283
LOC101928298
LOC101928314
LOC101928403
LOC101928404
LOC101928436
LOC101928475
LOC101928519
LOC101928530
LOC101928535
LOC101928565
LOC101928617
LOC101928728
LOC101928847
LOC101928861
LOC101928887
LOC101928894
LOC101928896
LOC101928911
LOC101929099
LOC101929210
LOC101929229
LOC101929297
LOC101929411
LOC101929415
LOC101929460
LOC101929473
LOC101929524
LOC101929528
LOC101929536
LOC101929595
LOC101929622
LOC101929626
LOC101929680
LOC101929709
LOC101929719
LOC101929935
LOC101930071
LOC101930114
LOC102031319
LOC102467217
LOC102467226
LOC102723373
LOC102723439
LOC102723661
LOC102723704
LOC102723729
LOC102724020
LOC102724053
LOC102724064
LOC102724301
LOC102724357
LOC102724360
LOC102724404
LOC102724612
LOC102724623
LOC102724691
LOC102724874
LOC104968399
LOC105369423
LOC105369691
LOC105369911
LOC105369921
LOC105369980
LOC105370941
LOC105371433
LOC105371458
LOC105372653
LOC105374428
LOC105374454
LOC105374960
LOC105374988
LOC105375401
LOC105375512
LOC105376398
LOC105376554
LOC105376671
LOC105377162
LOC105377348
LOC105377448
LOC105377480
LOC105377975
LOC105378068
LOC105378614
LOC105747689
LOC110091776
LOC145783
LOC150051
LOC151484
LOC153684
LOC153910
LOC255187
LOC256880
LOC283194
LOC284395
LOC284578
LOC285505
LOC285804
LOC285847
LOC286083
LOC286177
LOC338963
LOC339539
LOC340357
LOC341056
LOC389199
LOC389332
LOC392232
LOC392364
LOC400794
LOC401286
LOC407835
LOC439933
LOC440040
LOC440934
LOC440982
LOC441601
LOC642846
LOC643201
LOC643406
LOC643441
LOC643733
[truncated: 1,924 more rows]
