# Supplementary material for: Stochastic epigenetic mutations as possible explanation for phenotypical discordance among twins with congenital hypothyroidism
Source: J Endocrinol Invest. 2022 Sep 7;46(2):393–404. doi: 10.1007/s40618-022-01915-2 (PMC9859866; doi:10.1007/s40618-022-01915-2)
Supplement: Supplementary file 6 — Supplemental Table S4 Results of prioritization analyses carried out considering hypothyroidism as a unique disease term on the genes that resulted “hypo-epimutated” or “hyper-epimutated” only in cases Supplementary file6 (XLSX 14 KB) [file 40618_2022_1915_MOESM6_ESM.xlsx]

## Sheet: hypo
Prioritization of shared 207 genes in cases
Rank	Gene	ID	Score	Status	HaploinsufficiencyScore	GeneIntoleranceScore
1	SLC26A4	5172	5.27708	SeedGene	0.280556	0.0765510734
2	NKX2-5	1482	3.86458	SeedGene	0.404167	0.5351497995
3	TSHB	7252	2.79722	SeedGene	0.390972	0.27990092
4	FOXI1	2299	2.75625	SeedGene	0.118056	0.7566643076
5	NSD1	64324	1.81181	SeedGene	0.392361	0.96762208068
6	NCOA1	8648	0.838889	Predicted	0.678472	0.9861405992
7	CREB1	1385	0.829861	Predicted	0.690972	0.4023944326
8	PRKACB	5567	0.09504	Predicted	0.652778	0.7485255957
9	ATP1B3	483	0.08711	Predicted	0.234722	0.617185657
10	ATF2	1386	0.591667	Predicted	0.604167	0.855980184
11	ATP1A3	478	0.08364	Predicted	0.6375	0.96632460486
12	GNAI3	2773	0.08145	Predicted	0.391667	0.6457891012
13	SUZ12	23512	0.07623	Predicted	0.585417	0.5809153102
14	F2R	2149	0.07556	Predicted	0.063	0.8364000944
15	TP53	7157	0.07329	Predicted	1000	0.6401273885
16	GRB2	2885	0.07312	Predicted	1000	0.5546119368
17	PIK3CA	5290	0.503472	Predicted	0.661111	0.7580797358
18	FGF8	2253	0.06901	Predicted	0.353472	0.6854210899
19	SMAD2	4087	0.06841	Predicted	1000	0.7258197688
20	SFTPB	6439	0.06802	Predicted	0.122917	0.1431941496
21	AKT2	208	0.06695	Predicted	0.647222	0.8364000944
22	RXRG	6258	0.456944	Predicted	0.415278	0.8894196745
23	SMAD4	4089	0.06487	Predicted	1000	0.6831210191
24	CREB3L3	84699	0.06465	Predicted	0.070	0.85326728
25	LHCGR	3973	0.446528	Predicted	0.0805556	0.2537154989
26	RASGRP1	10125	0.06285	Predicted	0.214583	0.8823425336
27	MDM2	4193	0.06285	Predicted	0.681944	0.7879806558
28	GPX6	257202	0.06206	Predicted	0.050	0.0320830384999999
29	EGR1	1958	0.06033	Predicted	0.686806	0.8894196745
30	SIN3A	25942	0.05986	Predicted	0.653472	0.95730125029

## Sheet: hyper
Prioritization of shared 207 genes in cases
Rank	Gene	ID	Score	Status	HaploinsufficiencyScore	GeneIntoleranceScore
1	SLC26A4	5172	5.27708	SeedGene	0.280556	0.0765510734
2	FOXI1	2299	2.75625	SeedGene	0.118056	0.7566643076
3	CGA	1081	0.893056	Predicted	0.003	0.5061335221
4	SMAD3	4088	0.747222	Predicted	1000	0.6962727058
5	GNAI1	2770	0.08899	Predicted	0.306944	0.583569238
6	GNA11	2767	0.5875	Predicted	0.315972	0.5642840293
7	NCOR1	9611	0.07692	Predicted	0.374306	0.9850200519
8	RAC1	5879	0.07039	Predicted	0.688194	0.5875206417
9	SFTPB	6439	0.06802	Predicted	0.122917	0.1431941496
10	PML	5371	0.06719	Predicted	0.0805556	0.3588110403
11	HDAC3	8841	0.05999	Predicted	0.673611	0.4859636707
12	KCNJ11	3767	0.05852	Predicted	0.120833	0.3054376032
13	HIST1H3D	8351	0.05613	Predicted	0	0.5712432177
14	SLC6A11	6538	0.05435	Predicted	0.117361	0.7546591177
15	MAPK10	5602	0.05315	Predicted	0.634722	0.7599669733
16	NRAS	4893	0.05266	Predicted	1000	0.4537037037
17	PSMC6	5706	0.05218	Predicted	0.69375	0.5510733664
18	PSMD14	10213	0.05218	Predicted	0.673611	0.4537037037
19	PLCG2	5336	0.04814	Predicted	0.522222	0.8208303845
20	SLC2A14	144195	0.33125	Predicted	0.099	0.7929936306
21	SLC30A7	148867	0.04736	Predicted	0.177778	0.8503184713
22	POR	5447	0.04734	Predicted	0.0944444	0.96573484312
23	HIST1H4I	8294	0.04608	Predicted	0	0.5379806558
24	PDGFA	5154	0.04601	Predicted	0.0805556	0.583569238
25	CDC73	79577	0.04586	Predicted	0.152778	0.7258197688
26	MEF2A	4205	0.317361	Predicted	0.494444	0.680702996
27	SLC46A1	113235	0.04556	Predicted	0.0951389	0
28	SLC7A8	23428	0.04541	Predicted	0.408333	0.5122080679
29	NCOA3	8202	0.04508	Predicted	0.49375	0.94462137297
30	FSHB	2488	0.04492	Predicted	0.230556	0.4335928285
