# Supplementary material for: Stochastic epigenetic mutations as possible explanation for phenotypical discordance among twins with congenital hypothyroidism
Source: J Endocrinol Invest. 2022 Sep 7;46(2):393–404. doi: 10.1007/s40618-022-01915-2 (PMC9859866; doi:10.1007/s40618-022-01915-2)
Supplement: Supplementary file 7 — Supplemental Table S5 Number of SEMs vs annotated genes (cases, controls and references) Supplementary file7 (XLSX 3170 KB) [file 40618_2022_1915_MOESM7_ESM.xlsx]

## Sheet: SEM Summary
Sample_Name	Sample_Group	SEMs_(hypo-methylation)	SEMs_(hyper-methylation)	Total_SEMs
01A_MZ_CH	Case	9967	18768	28735
01B_MZ_CH	Case	8284	7800	16084
02A_MZ_CH	Case	6830	5606	12436
02B_MZ_CH	Case	3548	5070	8618
03A_MZ_CH	Case	1366	4148	5514
03B_MZ_Control	Control	1980	6339	8319
04A_MZ_CH	Case	2642	4257	6899
04B_MZ_Control	Control	2122	3999	6121
05A_MZ_CH	Case	1608	3385	4993
05B_MZ_Control	Control	1233	5219	6452
06A_MZ_CH	Case	2202	3303	5505
06B_MZ_Control	Control	2191	4782	6973
07A_MZ_CH	Case	2633	6591	9224
07B_MZ_Control	Control	3475	13612	17087
08A_MZ_CH	Case	11772	5645	17417
08B_MZ_Control	Control	2255	10678	12933
09A_MZ_CH	Case	1773	5749	7522
09B_MZ_Control	Control	2053	5904	7957
10A_MZ_CH	Case	3002	6656	9658
10B_MZ_Control	Control	3227	8005	11232
11A_DZ_CH	Case	21528	15632	37160
11B_DZ_CH	Case	23996	18154	42150
12A_DZ_CH	Case	1665	9780	11445
12B_DZ_CH	Case	2057	9755	11812
13A_DZ_CH	Case	10399	9656	20055
13B_DZ_Control	Control	6663	9613	16276
14A_DZ_CH	Case	1712	4410	6122
14B_DZ_Control	Control	1987	4945	6932
15A_DZ_CH	Case	3433	4443	7876
15B_DZ_Control	Control	2288	4503	6791
16A_DZ_CH	Case	1771	4392	6163
16B_DZ_Control	Control	1821	3011	4832
17A_DZ_CH	Case	2649	4336	6985
17B_DZ_Control	Control	3463	5035	8498
18A_DZ_CH	Case	3388	5077	8465
18B_DZ_Control	Control	2681	4157	6838
19A_DZ_CH	Case	3163	4480	7643
19B_DZ_Control	Control	1599	4947	6546
20A_DZ_CH	Case	6806	11117	17923
20B_DZ_Control	Control	2545	6913	9458
21A_DZ_CH	Case	3362	3696	7058
21B_DZ_Control	Control	2205	3557	5762
22A_DZ_CH	Case	1453	2675	4128
22B_DZ_Control	Control	1213	3203	4416
23A_DZ_CH	Case	3446	8934	12380
23B_DZ_Control	Control	3638	11837	15475
A10_NA	Reference	215	256	471
A23_NA	Reference	1433	1917	3350
A33_NA	Reference	395	225	620
A45_NA	Reference	466	217	683
A57_NA	Reference	603	2037	2640
A92_NA	Reference	167	363	530
X03_NA	Reference	386	135	521
X06_NA	Reference	491	426	917
X10_NA	Reference	438	727	1165
X004.s_NA	Reference	6961	8769	15730
X018.s_NA	Reference	129	170	299
X028.s_NA	Reference	140	187	327
X046.s_NA	Reference	484	118	602
X052.s_NA	Reference	109	415	524
X057.s_NA	Reference	223	254	477
X075.s_NA	Reference	2248	16116	18364
X077.s_NA	Reference	2379	1463	3842
X089.s_NA	Reference	233	329	562
X094.s_NA	Reference	155	175	330
X108.s_NA	Reference	221	168	389
X156.s_NA	Reference	3722	670	4392
X194.s_NA	Reference	250	318	568
X197.s_NA	Reference	137	138	275
X201.s_NA	Reference	1365	1022	2387
X216.s_NA	Reference	262	148	410
X218.s_NA	Reference	156	319	475
X242.s_NA	Reference	154	303	457
X245.s_NA	Reference	178	262	440
X251.s_NA	Reference	159	423	582
X270.s_NA	Reference	146	139	285
X285.s_NA	Reference	239	184	423
X289.s_NA	Reference	1153	604	1757
X296.s_NA	Reference	236	528	764
X298.s_NA	Reference	200	2536	2736
X299.s_NA	Reference	600	324	924
X303.s_NA	Reference	581	1118	1699
X312.s_NA	Reference	143	884	1027
X318.s_NA	Reference	135	196	331
X325.s_NA	Reference	149	284	433
X366.s_NA	Reference	162	121	283
X378.s_NA	Reference	230	130	360
X381.s_NA	Reference	97	97	194
X383.s_NA	Reference	141	523	664
X415.s_NA	Reference	329	497	826
X417.s_NA	Reference	218	205	423
X428.s_NA	Reference	227	241	468
X429.s_NA	Reference	239	1345	1584
X452.s_NA	Reference	116	156	272
X459.s_NA	Reference	369	1156	1525
X484.s_NA	Reference	146	183	329
X498.s_NA	Reference	941	5043	5984
X511.s_NA	Reference	142	103	245
X546.s_NA	Reference	200	231	431
X557.s_NA	Reference	186	218	404
X561.s_NA	Reference	116	195	311
X597.s_NA	Reference	136	137	273
X599.s_NA	Reference	170	205	375
X641.s_NA	Reference	1518	13227	14745
X696.s_NA	Reference	184	200	384
X15_NA	Reference	147	204	351
X18_NA	Reference	244	183	427
X22_NA	Reference	147	159	306
X27_NA	Reference	364	584	948
X30_NA	Reference	211	127	338
X36_NA	Reference	222	469	691
X39_NA	Reference	398	162	560
X42_NA	Reference	486	131	617
XX1379.s1_NA	Reference	168	342	510

## Sheet: Hypo-Cases
CH Cases - Hypo-methylated SEMs
LOCUS	11A_DZ_CH	11B_DZ_CH	05A_MZ_CH	01A_MZ_CH	01B_MZ_CH	07A_MZ_CH	13A_DZ_CH	02A_MZ_CH	02B_MZ_CH	10A_MZ_CH	14A_DZ_CH	06A_MZ_CH	15A_DZ_CH	16A_DZ_CH	17A_DZ_CH	23A_DZ_CH	18A_DZ_CH	19A_DZ_CH	20A_DZ_CH	12A_DZ_CH	12B_DZ_CH	21A_DZ_CH	22A_DZ_CH	08A_MZ_CH	03A_MZ_CH	04A_MZ_CH	09A_MZ_CH	Total
NOV	2	2		2	2	1	1														1			1				12
A1BG																												0
A1CF	1	3																										4
A2M	1	3		1						1																		6
A2ML1	1	1																	1									3
A3GALT2																												0
AACS	2	2	1	1	1	1	1	3	2	1	1	1	1	1	1	1	1	1	1	1	1	1	1	2	1	1	1	33
AACSP1								1																				1
AADAC		2																						2				4
AADACL2-AS1	2	2		1	1		1					1												2				10
AADACL3	1																											1
AAED1	3	3		3	1			1														1		2				14
AAGAB	1	1	1	1	1	1	1	1	1	1	1	1	1	1	1	1	1	1	1	1	1	1	1	1	1	1	1	27
AAK1	1	1		1	1		1									1			2					1				9
AAMDC	1	1																										2
AAR2	1	1			1		1																					4
AARD				1																						1		2
AARS	2	1		1	1		1																					6
AARS2	2	2		2			2												1			1						10
AASDH		1					1																					2
AASDHPPT	1	2																						2				5
AASS	2	1																										3
AATBC																												0
AATF	1																		1									2
AATK		1																										1
AATK-AS1													1		1		1											3
ABAT	1	1			1		1																					4
ABCA1	4	4		2	2	1	1	1	1	1						1						1		2		1		22
ABCA13	2	4		1	1								1						1									10
ABCA17P																												0
ABCA2	2	3		1	1		1	1																				9
ABCA3							1																					1
ABCA4	1	1					2																					4
ABCA5	1	6		1			1	1					1				1		1			1		2				16
ABCA6	1	2																						1				4
ABCA7	1	1		1			1																					4
ABCA8	2	2																						2				6
ABCA9		1		1																				1				3
ABCB1	4	6		2	2		1		1										1	1		1		5				24
ABCB10																												0
ABCB11																												0
ABCB4	1	2		1	1																						1	6
ABCB5	3	2		1	1		1												1					2		1		12
ABCB8				1																								1
ABCB9					2																							2
ABCC1	1	2		1	1																	2						7
ABCC11	1	1		1	1		1	1																				6
ABCC12	1			1		1																						3
ABCC13	1	2		2	2																							7
ABCC3																												0
ABCC4	1	1			1		2																	1				6
ABCC5	1																											1
ABCC9	1	4																						2				7
ABCD2																								1				1
ABCE1	1	1			1																			2				5
ABCF1		1	1																									2
ABCF2	2	2		1						1														2				8
ABCG1																												0
ABCG2	1	1		1	1		1	1	1	1			1		1	1						1		2				14
ABCG5	1	1		1	1														1									5
ABCG8																												0
ABHD1												1																1
ABHD11																												0
ABHD12	1	1		1	1		2	1	1				1			1						1		1				12
ABHD12B	1	1	1	1	1		1	1		1	1	1	1			1	1	1	1	1		1		1		1		19
ABHD16A	3	3		2	2	1	3	2	1							1								1				19
ABHD16B	1	1																										2
ABHD17B		1																										1
ABHD17C	2	3		1	1		1																	1				9
ABHD18	2	2			1		1																	1				7
ABHD2	2	3																						1				6
ABHD4	1	1		1															1									4
ABHD5	3	3		1			1	1		1	1											2				1		14
ABHD6	1	1		1	1	1	1						1						1					1				9
ABHD8	1	1					1																					3
ABI1	2	2		1	2	1	1		1		1	1	1		1		1		1	1		1		2		1		21
ABI3BP	5	6		2			1	2							1		1					1		6				25
ABL1	1	3		1	1														1							1		8
ABL2	2	2																						1				5
ABLIM1	5	2		2	1		1												3			1		1			1	17
ABLIM2	3	3		2	1	1	3	2	1	1		1		1		1	1	1	2			1		1		2		28
ABLIM3	2	1		1	1					1														1		1		8
ABO	1	1		1	2		1																					6
ABR	9	8		6	5	2	6	8	2	2	1	2		1	2	3	5	1	2	2	3	3		1		2		76
ABRA	3	3	1	1	1		1	1				1	1		1	1	1			1	1	1		2		1		22
ABRAXAS1	1	2																										3
ABRAXAS2	1																											1
ABT1	2	2			1		2	1									1							1				10
ABTB1	1	1					1																					3
ABTB2																						1						1
ACACA	4	3		2	3	1	2	2	2	1		1	1	1	1	1	1	1	1			1	1	2	1	1	1	35
ACACB	2	2	1	2	1	1	1	1	1						1			1	1					1				16
ACAD10															1													1
ACAD8	1	1		1	1		1	1																				6
ACADL	3	4		2	2		3						1			1	1		1					2				20
ACADS	1	1			1																							3
ACADSB				1	1																							2
ACADVL	1	1		1																								3
ACAN																												0
ACAP2	4	4		4	1	1	2	1		1			1		1				2	1		1		4				28
ACAP3	1		1	1																								3
ACAT1	2	1																										3
ACAT2																												0
ACBD3	2	2		1	1	1	1	1	1			1	1	1		1	1	1	1		1	1		1		1	1	22
ACBD5	1	1			1					1														1				5
ACBD6	4	5		3	1		1										1	1						3				19
ACBD7-DCLRE1CP1	1	1					1		1												1							5
ACCS																												0
ACER3	3	2		1	1		1			2	1			1	1	1	1	2				1		2		1		21
ACHE		1																										1
ACIN1	1	1		1	1		1	1	1																			7
ACKR1		1																						1				2
ACKR2	2	2																										4
ACKR3	1	2						1	1					1					3			1						10
ACLY	3	2		2	1		1	1			1		1	1														13
ACMSD	1	1																										2
ACO2																												0
ACOT11	1	1	1	1	1	1	1	1	1	1	1	1	2	1	1	1	1	1	1	1	1	1	1	1	1	1	1	28
ACOT6	1																											1
ACOT7	1										1								1									3
ACOX1																												0
ACOX2	2	2		2	2		2	1				1	1	1			1		1	1						1	1	19
ACOX3	1			1	2		2												1									7
ACOXL	2	1																										3
ACOXL-AS1							1																					1
ACP1	1	1					1																	1				4
ACP5	2	1			1											1		1										6
ACP6	1	1		1	1	1	1	1	1	1			1			1	1	1	1			1		1		1		17
ACPP	1	1																										2
ACSBG1																												0
ACSBG2	1	1			1		1																					4
ACSF3	3	2	1	1	1	1	1	1	1	1	1	1	1		1	1	1	1	1	1	1	1	1	1	1	1	1	29
ACSL1																												0
ACSL3	1	1	1	1				1		1		1				1	1			1		1				1		12
ACSL5		1																										1
ACSL6	1	1		1	1		1		1																			6
ACSM4		1																										1
ACSM5	1	1																										2
ACSM6	1	1		1																								3
ACSS1	1						1																					2
ACSS2		1																										1
ACSS3	2	3		1				1																3				10
ACTA2	1																											1
ACTA2-AS1											1																	1
ACTBL2	1	1		2	1		1		1									1						1				9
ACTG1P17	2	3		2	1				1										1									10
ACTG2																			2									2
ACTL7B																												0
ACTL8	1	1					1																					3
ACTL9																												0
ACTN1	1																											1
ACTN1-AS1																												0
ACTN2	2	5	1	2	1		1	1												1	1			1				16
ACTN3							1												1									2
ACTR10		1																										1
ACTR1B																												0
ACTR2		1																										1
ACTR3																												0
ACTR3B	4	4		4	1		2	1	1										1	1	1			2				22
ACTR3BP2	1	1		1																								3
ACTR3BP5																												0
ACTR3C	3	2		3	2		1	1				1				1	1	1			1	1	1			1		20
ACTR6	2			1																								3
ACTR8	2	1		1	1		1	1									1											8
ACTRT2																												0
ACVR1	2	2		1	1																			1				7
ACVR1C		1																										1
ACVR2A	2	3		1	1													1						3				11
ACVR2B		1																										1
ACVRL1	1	1		1	1		1	1											1									7
ACYP1	1	1		1			1																					4
ACYP2	3	2			1								1						1				1					9
ADA2																												0
ADAD1	2	2															1							1				6
ADAL	1	1		1				1					1											1				6
ADAM10	1	3					1												1					3				9
ADAM12	3	2		1	1		1	1				1	1		1		1					1		1				15
ADAM15								1	1						1													3
ADAM17	1	1																										2
ADAM18	1	1		1			1												1			1						6
ADAM19	1	2		1	1	1	1	1		1			1	1		1	1					1		1		1		16
ADAM20		1		1															1									3
ADAM21P1	1	1		1			1						1						1					1				7
ADAM23																												0
ADAM29											1																	1
ADAM30		1					1																					2
ADAM33																												0
ADAM5	1	2																	1									4
ADAM6																												0
ADAM8								1																				1
ADAM9	2	2		1	1		1	1	1															2				11
ADAMTS10	3	2		1	1		2	1									2					1						13
ADAMTS12																												0
ADAMTS13			1		1	1	1	1	1	1		1				1	1				1			1				12
ADAMTS14	2																											2
ADAMTS15	3	1		1								1							2									8
ADAMTS16	2	1		2			1																	1				7
ADAMTS17	1	1					1																			1		4
ADAMTS18	4	4																										8
ADAMTS19	1	3		1														1	1					1			1	9
ADAMTS2	2	3								1				1								2	1					10
ADAMTS20	1	1																										2
ADAMTS3	1	2										1							1					1				6
ADAMTS4																												0
ADAMTS5		1																						1				2
ADAMTS6	1	3																										4
ADAMTS7		1					1																					2
ADAMTS8	1																		1									2
ADAMTS9	1	2		1			1																	2				7
ADAMTS9-AS1																												0
ADAMTS9-AS2	1	2																	1									4
ADAMTSL1																												0
ADAMTSL2																												0
ADAMTSL3	1	1		2			1																					5
ADAMTSL5	1	1																										2
ADAP1	4	4		5	3		4	4	2	1	2		1					2	2				1				1	36
ADAP2	1	1						1																				3
ADARB1	1	2		1	1	1	1	1					1			1		1				1		1		1		14
ADARB2	18	21	2	7	6	4	10	8	5	3	2	2	3		1	3	2	3	5	3	2	3	2	3	1	1	2	122
ADARB2-AS1				1																								1
ADAT3																				1								1
ADCK1	1	1		1	1		1	1											1									7
ADCK5	1	1					1																					3
ADCY1	1																											1
ADCY10		1																										1
ADCY10P1		2																										2
ADCY2		1						1																				2
ADCY3	1	1		1	1		1	1	1	1			1			1	1	1						1		1		14
ADCY8	4	3	1	1	2		3	1					2			1	1		1			1		3				24
ADCY9	2	1		1			1	1					1						1					1				9
ADCYAP1R1	1	1															1							1				4
ADD1								1	1																			2
ADD2	2	1		1	1																							5
ADD3	1	2		1															2					1				7
ADD3-AS1		1																										1
ADGB	3	3																						3				9
ADGRA1	2	2															1		1									6
ADGRA2																												0
ADGRA3	2	4					1												1									8
ADGRB1	1	1		1			1									1												5
ADGRB2	3	2	1	1	1	1	1	1	1	1	1		1	1	2	1	1	1	1	1	1	1		1	1	1	1	29
ADGRB3	1	1				1	1																	1				5
ADGRD1	11	8	1	3	3	1	6	4	1	1	1	1	1	1	1	1	1	1	3	1	1	1	1	1	1	1	1	58
ADGRE4P		1		1	1										1									1				5
ADGRE5	1			1			1																					3
ADGRF1	1	1		2																								4
ADGRF2	1	2														1												4
ADGRF3	2	1	1	2	2	1	2			1	1		2	1	1	1	1	1	2	1	1	1		2	1	2	1	31
ADGRF4				1																								1
ADGRF5	2	1				1																						4
ADGRG1																											1	1
ADGRG5																											1	1
ADGRG6	3	3				1		1		1							1							2				12
ADGRG7	1	2																										3
ADGRL1	1	1																	1									3
ADGRL2	2	3		1			1	1																2				10
ADGRL3	5	14		3	3		1	1	1				1			1		2	1					7				40
ADGRL3-AS1	1	2									1													1				5
ADGRL4	2	8		1	1		2	1	1								1		1			1		1	1	1	1	23
ADGRV1	5	5		2	2	1	1	1				1	1			1	1		1			1		5		1	1	30
ADHFE1	2	1																	1									4
ADI1	3	2		1	1	1	2	2	1			1	1			1						1		1				18
ADIG	1	2		1	1	1	2	1		1					1				1	1	1			1		1		16
ADIPOQ	1	1		1	1	1	1	1		1			1	1		1	1			1	1	1		1		1		17
ADIPOQ-AS1																												0
ADK		1					1			1					1				1					1				6
ADNP2	1	1					1																	1				4
ADO							1										2			1	1							5
ADPGK	1																											1
ADPRH		1																										1
ADPRHL1	3	3	1	3	3	2	3	3	1	1	1	1	2			2	2	1	2	1	1	2	1	2	1	2	1	45
ADPRM	2	1		1																								4
ADRA1A	1	2	1	1	1	2	1	2	1	1	1	1	1	1	1	1	1	1	1	1	1	1	1	1	1	1	1	30
ADRA1D								1																				1
ADRA2A	4	5		2	1																1							13
ADRA2C	2	2		2	1		1	1	2									1	1									13
ADRB1																												0
ADRB2	1	1																										2
ADRB3	1	1	1	1	1	2	1	1	1	1	1		1	1	1	1	1		1		1	1		1		1	1	23
ADRM1																												0
ADSS	1	2		1	1	1	1		1	1		1	1	1	1	1	1		1		1	1	1	1		1	1	22
ADSSL1							2												1									3
ADTRP	2	2		2	1		2															1		1				11
AEBP1	1	2																										3
AEBP2	5	7		2															1					3				18
AFAP1	3	3	1	2	1		1									1			3					1				16
AFAP1-AS1	1	1		1			1				1													1				6
AFAP1L1	1	1		1																								3
AFAP1L2	2	2		1	2		1									1								1				10
AFDN	2	2		1	1		1						1										1	1				10
AFDN-AS1																												0
AFF1	2	4		4	2	1	1			1		2	1						1					1		1		21
AFF3	6	6		2	2	1	1	1		1						1	1					1		2		1		26
AFF4	2	2		1	1		1												2					1			1	11
AFG1L	2	3					1												1					1				8
AFG3L1P		1																										1
AFG3L2																												0
AFP	1	1		1	1	1	1									1		1				1		1				10
AFTPH	3	2		2		1	1	1		1			1			1	1			1		1		1			1	18
AGA	4	4		2	1		2	1											1					2				17
AGAP1	7	6		3	1	1	4	2	2	2		1		1	1		1	1	2		1	1	1			2		40
AGAP1-IT1																												0
AGAP2		1		1	1																							3
AGAP2-AS1																												0
AGAP3	2	1		1	1			2	1											1	1							10
AGBL1	1	1																										2
AGBL2																												0
AGBL3	2	2			2		1		1	1					1			2						2				14
AGBL4	2	1					1																	1				5
AGFG1	2	3		3	3		2	1	1			1	1		1		1		1				1	1				22
AGFG2																												0
AGGF1	1	1		1																				1				4
AGK	1	1																						1				3
AGL	1	3																						2				6
AGMAT	1	1		1	1		1												1									6
AGMO	1	1																						1				3
AGO1				1				1																				2
AGO2	5	3		3	1		1	2	2		1		1			1												20
AGO3	2	2																						2				6
AGPAT1	3	2	1	3	3	1	3	2	1	2	1	1	1	1	1	2	2	1	1	1	2	2	1	2	1	1	1	43
AGPAT2		1																										1
AGPAT3	2	1		1	1		1	1							1				1									9
AGPAT4	2	2		1	1		1	1							1		1		1			1		1		1		14
AGPAT5	1	1		1	1														1									5
AGPS	1	1	1	1	1	1	1	1	1	1		1	1		1	1	1		1	1	1	1		1	1	1		22
AGR2	1	2																										3
AGR3	4	8		2															1					4				19
AGRN	5	7		7	4	1	5	5	3	2	1		1	1	3	1		2	2	1	2	1		1	1		2	58
AGT																			1									1
AGTPBP1	1	1																						1				3
AGTR1	1	2																										3
AGTRAP	1	1		1	1	1	1						1				1		1					1		1		11
AGXT		1																										1
AGXT2	1	1		1			1						1															5
AHCTF1		1																										1
AHCY	1	1																						1				3
AHCYL1																			1									1
AHCYL2		2		1																								3
AHDC1	1	2		1	2		1	1	1	1						1	1		1									13
AHI1	1	1		1	1		1	1	1	1									2	1		1		1			1	14
AHNAK	1	1		1			1		1																			5
AHNAK2	2	2		1																								5
AHR	1	1		1	1	1	1	1	1	1			1					1	1					1	1	1	1	16
AHRR	3	1		2			1	1	1			1			1				1									12
AHSA1																												0
AHSA2				1																								1
AHSP		1		1	1			1																				4
AICDA		1																										1
AIDA	1																											1
AIFM2	1	1		1	1	1	1	2	1	1			1	1		1	1		1			1		1		1	1	19
AIG1	1	2			1													1										5
AIM2																												0
AIMP1		1																	1					1				3
AIMP2	1																											1
AIP					1																							1
AIPL1				1																								1
AIRE																												0
AIRN	1						1																					2
AJAP1	2	2	1	1	1		1	1					1		1			1	1					1		1		15
AK2																												0
AK4	1	1					1										1		1									5
AK5	2	3		1												1								1				8
AK8	1						1							1														3
AK9																												0
AKAIN1	3	1																										4
AKAP1	3	2		1	1		1	1	1	1	1		1	1		1	1	1	1	1	1	1		2	1	1		25
AKAP10	2	2						1																				5
AKAP11	1			1	1																			1				4
AKAP12							1					1			1									1				4
AKAP13	5	5	1	2	2	1	3		1	1											1	1		2				25
AKAP3	1														1		1											3
AKAP6	2	3																										5
AKAP7	1	2		1	1																			1				6
AKAP8	1	1																										2
AKAP8L		1										1																2
AKAP9		2								1																		3
AKIRIN1	1	1																										2
AKIRIN2	1	2																										3
AKR1B1	1					1	1	1	1					1	1	1	1		1						1			11
AKR1C2		1																										1
AKR1C3	1	2																						1				4
AKR1C4		3						1																				4
AKR1C8P	1																											1
AKR1D1				1	1																							2
AKR1E2	1																							1				2
AKR7A2				1	1			1	1	1		1		1	1				1	1	1					1		12
AKT1	1	1		2	1		2		1										1						1			10
AKT2								1																				1
AKT3	5	7		5	7	1	3	1	1	2	1	1	1				1	2	1			1	1	6	1	1		49
AKTIP	1																											1
ALAS1																												0
ALB	5	6		2	2	1	2			1								2						6			1	28
ALCAM	6	9			1		2	1	1								1		3					7				31
ALDH16A1	1	1		2			1																					5
ALDH18A1	1				1		1																					3
ALDH1A2	1	1																	1					1				4
ALDH1L1	1														1													2
ALDH1L1-AS2	2	2					2																					6
ALDH3A2	1	1																	1									3
ALDH3B2	1					1																1						3
ALDH4A1		1			1															1	1							4
ALDH6A1	1			1															1			1				1		5
ALDH7A1	1	1		1											1				1	1				1				7
ALDH8A1																												0
ALDH9A1	1	1		1	1											1												5
ALDOA																	1		1									2
ALG1	1	1		1			2	1	1										1			1		1				10
ALG10	2	2		2	2	2	3	2	2	2	1	1	1	1	1	1	2		1	2	2	2		2		1	3	40
ALG10B																												0
ALG14	2	2		1	1	1	1	1	1	1		1	1	1	1	1	1	1	1	1	1	1	1	1		1	1	26
ALG6		2								1						1				1								5
ALG8	1	1			1		1																					4
ALG9				1		1	1																					3
ALK	1	2		2	1		1	1		1				1	1		1		1			1						14
ALKAL1																												0
ALKBH3	1	1		1															1									4
ALKBH3-AS1		1																										1
ALKBH4																												0
ALKBH5	1	1											1		1	1			1							1	1	8
ALKBH8	1	1					1																	1				4
ALLC	1	1		1	2		1	1							1	1	1					1				1		12
ALMS1	1	2																										3
ALOX12B	1	1		1	1		1										1										1	7
ALOX12P2	1	2		1	1			1																				6
ALOX15																												0
ALOX15B	1	1					1																					3
ALOX5	1	1	1	1	1	1	1	1	1	1		1		1		1	1		2			1	1		1	1		20
ALOX5AP																												0
ALOXE3		1		1	1																							3
ALPI																												0
ALPK1	1	1		1	1		1	1			1													2				9
ALPK2	1	2		1			1	1	1								1		1									9
ALPK3	1																											1
ALPL																												0
ALPP	1	1		1	1	1	1	1	1	1	1		1	1	1		1			1	1	1	1	1		1	1	21
ALPPL2				1												2												3
ALS2	2	3					1												1					2				9
ALS2CR12																			1									1
ALX4	2	3		2	1	1	2	2	2	1	1	1	1			1	1	1	1	1		2	1	1		1		29
AMBN	3	2		2	2		1						1				1		1					1				14
AMBP	1	1		1	1	1	1						1			1	1		1	1		1		1				13
AMBRA1	4	4		3	2		3	1		2		1	1	1	2	1		2	2			1		2				32
AMD1	1	1																						1				3
AMDHD1	1	1		1	1		1	1		1		1	1		1	1	1	1	1			1	1	1		1		18
AMER3		1		1																								2
AMFR	2	1					2																	1				6
AMH								1																				1
AMHR2		1		1	1														1									4
AMIGO2	1			1																								2
AMMECR1L	1	1		1	1		1			1			1			1	1		1			1					1	12
AMN																												0
AMN1	2	2		1	1																			1				7
AMOTL1	3	3	1	2	2	1	2	2	2	1	2	1	2		2	1	2		2	1	1	1	1	2		1	2	40
AMOTL2	2	1				1	1				1	1			1	1		1										10
AMPD1	1	2		2	1		1						1											2				10
AMPD2	1	1		1	1		1		1																			6
AMPD3	1																											1
AMPH	2	3		1			2																					8
AMTN		1			1																							2
AMZ1	1	1																										2
AMZ2	2	2		1			1																	1				7
AMZ2P1				1																								1
ANAPC1			1				1									1												3
ANAPC11	1	1					1																					3
ANAPC13																												0
ANAPC15																												0
ANAPC4	2	1		2	1																							6
ANAPC5	2	2		2	2	1	2	1		1		1	1	1		1	2	1		1		1	1	2		1	1	27
ANGEL2	2	3	1	3	2	1	2	3	1	1		1	1	1	1	1	1	1	1	1	1	1	1	2		1	1	35
ANGPT1	5	6		1	1			1																3				17
ANGPT2																								1				1
ANGPT4	2	1		1	1		1	1	1				1			1	1					1		1		1		14
ANGPTL1	1	1		1			1			1								1				1		1				8
ANGPTL5	1	1		1	1	1	1	1		1			2	2	2	1	1	2	1	1	2	1		2			1	26
ANGPTL6		2			1													1	1					1				6
ANK1	3	2	1	1	1		1	1	1	1						1	1					1		1		1		17
ANK2	5	4		2	1		1	1											2					3	1			20
ANK3	3	8	1	1					1							1			2					1				18
ANKDD1B																												0
ANKFN1	2	2		1			1												1					1				8
ANKFY1	1						1																					2
ANKH	2	2	1	1			2												2					1				11
ANKIB1	1	2																						2				5
ANKLE2	2	3		1		2	2	2							1				2			1						16
ANKMY1																				1								1
ANKMY2	3	2			2																			1				8
ANKRA2		1																										1
ANKRD1	1	1		1															1									4
ANKRD10	5	5	1	5	4	2	5	3	1	2		2	2	1	1	2	2	2	2		1	2		3	1	2	2	58
ANKRD11	5	7	1	2	2		3	2	2					1					2						1			28
ANKRD12	2	2		1	1													1				1		1		1		10
ANKRD17	2	4		1			1								1			1						3				13
ANKRD18DP	1	1																										2
ANKRD20A11P	2	3		1			3	1	1	1						1	1			1	1				1		1	18
ANKRD20A19P	3	3		1			2					1			1	1			1			1		2				16
ANKRD20A3		1		1																								2
ANKRD20A9P																												0
ANKRD22	1	1		1																								3
ANKRD24	1	1		1																								3
ANKRD26	1	1		1																								3
ANKRD26P1	1	1																										2
ANKRD27				1	1																					1		3
ANKRD28	4	6		2	1		1	1	1															4				20
ANKRD29		1																										1
ANKRD30A	1	1													1			1	1			1		1				7
ANKRD30BL	2	3		1	1	1	1	2	1	1	1	1	2			1	1	1	1		2	2		2	1	1		29
ANKRD30BP3		2		1																				1				4
ANKRD31	1	1																						1				3
ANKRD33	1	1		1			1	1			1		1				1		1	1				1				11
ANKRD33B																			1									1
ANKRD34B	2	1		1														1						1				6
ANKRD34C	1																											1
ANKRD34C-AS1																												0
ANKRD35	1																											1
ANKRD36BP1	1	1																										2
ANKRD37																								1				1
ANKRD44		1																										1
ANKRD44-IT1	1																											1
ANKRD45	1	1					1					1												1				5
ANKRD46		1																										1
ANKRD49		1		1																								2
ANKRD50	7	7		1	4		1								1		1	1	1					5				29
ANKRD53													1															1
ANKRD54																												0
ANKRD55	2	4		2						1					1		1		1					2				14
ANKRD6	1	2																										3
ANKRD60	1	2	1	1																								5
ANKRD61																												0
ANKRD62							1																					1
ANKRD62P1-PARP4P3	1	1			1																							3
ANKRD63																												0
ANKRD66	1	1		1	1		1	1	1	1						1	1	1			1	1		1		1	1	16
ANKRD7	1	4		1				1		1				1				1						2				12
ANKRD9																												0
ANKS1A	2	1		1			2	1	1															1				9
ANKS1B	4	3		1	1		1			1		1	1				1		1					3		1		19
ANKS3	2	2	2	2	2	2	2	2	2	2	1	1	2		2	2	2	2	1	1	1	2		2	1	2	1	43
ANKS4B		1																										1
ANKS6	1						1																					2
ANKUB1	2	2			1		1																					6
ANKZF1								1																				1
ANLN	1	1																						1				3
ANO1	6	4		3	3	1	3	4	1	2			1			1	3	1	1			1		1		1	1	38
ANO10	2	3			1		1	1	1															1				10
ANO2	1	1		1	1		1		1	1			1		1			1						1	1			12
ANO3		2																										2
ANO4		1																										1
ANO5		1																										1
ANO6	4	5		2			1	1																4				17
ANO7	3	3		1	1		1	1	1											1	1							13
ANO9				1																								1
ANP32A	1		1	1	1		1			1						1							1		1	1		10
ANP32AP1	1	2																										3
ANP32E	1	1	1	1	1	1	1	1	1			1						1	1			1			1			14
ANPEP	1	1		1	1		1				1									1		1						8
ANTXR1	5	5	1	2	1	1	3	1		1			1	1	1	1	1	1	2	1		1	1	3		2	1	37
ANTXR2	4	8		1	2			1	1	3								3		1				3				27
ANTXRL																												0
ANTXRLP1																												0
ANXA1	1	1		1	1																			1				5
ANXA11																												0
ANXA13	1	3																						1				5
ANXA2								1															1					2
ANXA3		1																										1
ANXA4	1	3																										4
ANXA5	1	2		1	2			1	1				1	1		1			2	1		1				1	1	17
ANXA6																					1							1
ANXA7	1	1		1																				1				4
ANXA9																												0
AOAH	1	1		1	1					1																		5
AOC1																												0
AOC4P	1	1					1								1													4
AOX1	1	2					1										1					1		1				7
AOX3P-AOX2P		1																										1
AP1AR	2	2		1														1										6
AP1G1	3	3		2			1													1				1				11
AP1M2	1	1					1																					3
AP1S1	1	1					1																					3
AP1S3	1																											1
AP2A1	1	1					1	1																				4
AP2A2	6	3		2	1		2	2																				16
AP2B1	3	2		1	2		1												1			1		1				12
AP2M1																				1					1			2
AP2S1	1																											1
AP3B1	3	4								1								1						2				11
AP3D1	1						2	1																				4
AP3M1	1			1														1									1	4
AP3S1		1																1						1				3
AP3S2																												0
AP4B1-AS1	4	2		1	2		2			1														2				14
AP4E1	2	1					1											1						3				8
AP5M1	1																											1
AP5Z1	1	1		1			1	1	1										1									7
APAF1	2	2		2	2		1	1					1									1		2				14
APBA1	2	2		1	1		1	1						1			1		1			1		1				13
APBA2	1	2					1										1		1									6
APBA3	2	1					2																					5
APBB1	1	1																										2
APBB2	6	7	1	3	2		2												3					3				27
APC	1	2		1	1		1			1		1				1	1		2	1		1		1		1	1	17
APC2												1																1
APCDD1	3	2						1																				6
APCDD1L	1	1			1		1	1															1					6
APEH																												0
APEX1	1	1																										2
API5	1	1			2				1				1											1				7
APLF		1		1																				1				3
APLP1	1																											1
APLP2	3	3	1	3	3	2	3	3	1	2	1	2	1	1	1	3	2	1	2	1	1	3		4	1	2	1	51
APMAP																			1									1
APOA1-AS																				1								1
APOA5	1	1		1	1		1	1	1																			7
APOB	1	2		1	1		1	1																1				8
APOBEC1	1	1		1			1																					4
APOBEC2	1	1		1	1	1	1	1	2	1		1	1		1	1		1	1	1	1	1		1		1		21
APOBEC3F	1	1	1	1	1	1	1	1	1	1	1	1	1	1	1	1	1	1	1	1	1	1	1	1	1	1	1	27
APOBEC3H	2	2	1	1	1	1	1	1	1		1		1	1			1	1	1	1	1						1	20
APOBEC4	1	1																										2
APOBR	1																											1
APOC1P1																												0
APOC4	1			1																								2
APOC4-APOC2	1	1		1	2	1	1	1	1	1	1	1	1		1	1	1		1			1		1		1	1	21
APOD	1	1				1			1				1						1									6
APOE																												0
APOF																												0
APOH	4	2		2	2		1												2									13
APOL3																			1									1
APOM																												0
APOOP5	1																											1
APOPT1				1																								1
APPBP2		1																										1
APPL2	1	2					1												1					1				6
APTR	1																											1
APTX	1																											1
AQP1																												0
AQP11	1	2																						1				4
AQP12A																1												1
AQP2					1																							1
AQP4	1																											1
AQP5		1																	1									2
AQP9	1	1																										2
AQR	3	3		1	1		1	1		1			1			1	1	1			1	1		2				19
ARAP1		1			1			1					1									1		1				6
ARAP2	2	2		1														1						2				8
ARAP3	1	2	1	2	1	1	1	1			1			1		1	1		1					1	1		1	18
ARC																												0
ARCN1	1	1																	1									3
AREG	2	3		1							1					1			1					2				11
ARF1	1	1		1			1								1		1											6
ARF3		1																										1
ARF4	1	1																	1					1				4
ARF6	3	3	1	1	1	1	2	2	1	1	1		1	1	2	1					1	1	1	3	1			29
ARFGAP1	1	1									1				1				1									5
ARFGAP2																												0
ARFGEF1	2	4		1	1		1			1			1					1						1				13
ARFGEF2	1	1		1		1	1	1		1			1									1		1				10
ARFGEF3	4	3		1	3		1	2	1				1					1		1	1	1		1		1	1	23
ARFIP1	1	2			1		1												1									6
ARG1	2	2		1			1																	1				7
ARGFX	3	3	1	3	2	1	2	2	1	1	1	1	1	1	1	1	1	1	1	1	1	1	1	2	1	1	1	37
ARGLU1		2																						1				3
ARHGAP1	1	1																										2
ARHGAP10	3	2		2			1	1					1				1							1				12
ARHGAP12		2																						2	1			5
ARHGAP15	5	7	1	5	3	2	2	2	1	1	1	2	2	1	2	2	2		1	1	2	2		4	1	2	1	55
ARHGAP17	1							1	1						1							1						5
ARHGAP18	3	3	1	1	1	1	1	1	1	1	1	1	1	1	1	1	1	3	2	1	1	1		3	1	1	1	35
ARHGAP19	1																											1
ARHGAP19-SLIT1																												0
ARHGAP20	1	2		1	1								1											2				8
ARHGAP22	2			1															1									4
ARHGAP23	1	1																										2
ARHGAP24	4	4																						2				10
ARHGAP25							1																					1
ARHGAP26	4	6		2	2	2	3	3	2	3	2	1	2	2	2	1	2	2			1		1	2	2	1	2	50
ARHGAP27	1	1		1	1	1	1	1	1	1							1	1	1	1	1							14
ARHGAP28	4	5		2	2	1	3	1	1	1	1	1	2			1	1	1	1			2		2		1	1	34
ARHGAP29	4	5		3	1	1	2	2		1			1	1	2	1	1	2				1		3		1		32
ARHGAP31	2	2		1	2		1	1		1					1	1	1					1		1		2		17
ARHGAP32	5	6	1	3	2	1	1	1	1	1	1	1	1	1	1	1	1	1	1	1	1	1	1	3		1	1	40
ARHGAP35																												0
ARHGAP39	9	6	1	5	3	1	4	4	3			1	1	2	1		1	1	4			1		1		1	1	51
ARHGAP40	1	1														1												3
ARHGAP42	3	5		1	1	1	1			1			1		1				1			1		4		1		22
ARHGAP44																												0
ARHGAP45		1		1			1																					3
ARHGAP5	1	1		1																				1				4
ARHGAP5-AS1	1	1																						1				3
ARHGAP8	1	1		1			1	1		1							1							1		1		9
ARHGAP9																												0
ARHGDIG	1			1	1														1					1				5
ARHGEF1		1																										1
ARHGEF10	9	7	1	4	3	4	3	1	1	1	1	3	2	1	1	1	1		2	1	1	1		1	1	2	1	54
ARHGEF10L	3	3		1	1		1	1		1						1	1		1					1				15
ARHGEF12	3	3																1	1					2				10
ARHGEF16																												0
ARHGEF17	2	2						1																				5
ARHGEF18	3	3		1			3	2	2				1						2		1				3		2	23
ARHGEF25	1	1		1	1																							4
ARHGEF26	1	3																	1									5
ARHGEF28		3																				1						4
ARHGEF3	1	1		1			1																	1		1		6
ARHGEF33	1																											1
ARHGEF37	1	1		1			1												1									5
ARHGEF38	1																		1									2
ARHGEF39																												0
ARHGEF4	1	1		1	1	1	1	1				1	1			1	1					1		1		1		14
ARHGEF7	2	5		1														1	1					1				11
ARID1A	2	1							1										1									5
ARID1B	5	8		3	1		2												1			1	1	7				29
ARID2	1	4																						2				7
ARID3A																												0
ARID3C	1	1	1	1	1		2	1	1			1					1	1	1		1							14
ARID4A	1	1		1	1		1						1			1		1	1					1		1		11
ARID5A																			1									1
ARID5B	8	6		2			2						1			1	1					1		3				25
ARIH1	2	3	1	1	1	1	1	1	1	1		1	1							1	1	1		1		1	1	21
ARL1																			1									1
ARL10																	1							1				2
ARL13B	2	4								1					1			1						2				11
ARL14	2	2		1																				1				6
ARL14EP	2	2			1																			1				6
ARL15	8	9		5	2		2											1	3					6				36
ARL4A	8	12	2	5	3	2	5	2	2	4	1	2	2	2	3	2	3	3	3	2	2	2	2	8	2	2	2	88
ARL4C	1	1																										2
ARL4D	2	2					1																					5
ARL5B	1	2																						1				4
ARL6	1	2		1			1	1		1							1		1					2				11
ARL6IP1	1																											1
ARL6IP6	3	3		1		1	1																					9
ARMC1	1	1	1	1	1	1	1	1	1	1	1	1	1	1		1	1		1	1	1	1		1	1	1	1	24
ARMC10	1	1					1																	1				4
ARMC12	1	1																										2
ARMC2																												0
ARMC3	3	3		2			2			1					1	1		1				1		2		1		18
ARMC4	1	5		2	1		1																					10
ARMC4P1																												0
ARMC5	2	2		1																								5
ARMC7																												0
ARMC8		1						1											1					1				4
ARMC9	1	1																										2
ARMS2	1	1			1																							3
ARMT1	1	1																										2
ARNT	3	1		1	1		1	1											1									9
ARNT2		1		1				1																				3
ARNTL2	2	1		1	1																			1				6
ARPC1A	1						1																					2
ARPC3	1	1																										2
ARPC4																												0
ARPC4-TTLL3																		1										1
ARPIN	1			1	1																							3
ARPP19	1																											1
ARPP21	4	5		3	3	1	3	2	1	2	1	2	2		1	2	3	2	1	1	1	2		4	1	2	1	50
ARRB1	1	1																										2
ARRDC3	1	1																						1				3
ARRDC3-AS1	6	10		4	5		1	2		1				1				1	2					6				39
ARRDC4		1																										1
ARRDC5	1	1		1	1	1	1	1		1		1	2		1	1	1		1			1		1		1		18
ARSA																												0
ARSB	1			1				1																				3
ARSG	4	2				1				1				1		1						1						11
ARSI	3	4		1	2		2	1									1									1		15
ARSJ		4					1												1					2				8
ARSK		2																1										3
ART1		1																										1
ART3	3	3		1	1		2			1														1				12
ART4	1	1																	1									3
ARV1	1	1																	1									3
ARVCF	1							1	1																			3
ASAH1	1																											1
ASAH2	1																											1
ASAP1	7	6		1	1	1	2			1		1				1		1	1			1		3		1		28
ASAP2	3	1	1	1	1	1	1	3	2	1	1	1	1	1	1	1	1	1	1	1	1	1	1	1	1	1	1	32
ASAP3	1	1					1																					3
ASB1	1	1		1												1												4
ASB10	1																											1
ASB13	2	1			1		1									1												6
ASB14	2	1																										3
ASB15	2	4	1	1	1	1		1	1			1	1	1		1		1	1			1	1	1		1		22
ASB16-AS1									1																			1
ASB17	1	1								1					1			1						1				6
ASB18	4	3	1	3	2	1	3	2	2	1	1	1	1	1	1	2	1	1	1	1	1	1	1	1	1	1	1	40
ASB2																												0
ASB3	1	1																										2
ASB4	3	5		1	1		1	1		2			1					1						5				21
ASB5	1	6		1	1		1								1			1						1				13
ASB6																												0
ASB7	3	3		2	2		1	2	1																			14
ASB8	2	4		1	1		1									1								1				11
ASB9P1	1	1		1			1																					4
ASCC1	4	4		2	3		2	2	1	1						1	1	1						2				24
ASCC2				1	1														1									3
ASCC3	2	4		1	1		2			1							1		1			1		3				17
ASCL2																												0
ASCL3	3										1													1				5
ASCL4																												0
ASF1A	1	1		1			1	1	1				1									1		1		1		10
ASGR2																												0
ASH1L	1	1																										2
ASH1L-AS1	1	1		1															1									4
ASH2L																								1				1
ASIC2		1																										1
ASIC5		1																										1
ASIP		1																										1
ASL							1																					1
ASNSD1		1																										1
ASNSP1																												0
ASPA	1	2		2																				2				7
ASPG	1	1		1	1		1					1			1				1									8
ASPH	4	7		3	2	1	2	1											1					2			1	24
ASPHD2	2	2		1			2															1		1		1		10
ASPM	1	1													1			1						1				5
ASPN	2	2		1	1													1						2				9
ASPSCR1	3	3		3	1	1	2	2	1		1					1			1			1	1	1				22
ASRGL1	2	3			1		1																	1				8
ASS1																												0
ASTE1	1	1		1	1		1	1					1				1				1			1				10
ASTN1	2	2		1	1														1									7
ASTN2	2	1		1																								4
ASXL1	2	1		1			1																	1				6
ASXL2	4	5		2		1									1			1	1					1				16
ASZ1	3	4		1			1			1					1			1						4				16
ATAD1	2	2					1																	1				6
ATAD2	2	2																1						1				6
ATAD2B	1	1			1																			1				4
ATAD3A	1						1	1	1								1	1	1									7
ATAD3B		1																										1
ATAT1	1	1			1		1					1																5
ATE1		1											1															2
ATE1-AS1																			1									1
ATF1	1	1																1						1				4
ATF2	1	1		1																								3
ATF3	3	2		1	1	1	1	1	1				1		1	1	2				1	1				1		19
ATF6	2	2																										4
ATF6B	1	2		1			2	2											1									9
ATF7IP	1	4								1														2				8
ATF7IP2		2																1										3
ATG10	3	2		1	1					1														1				9
ATG101	1			1																								2
ATG13	1	1	1	1	1	1	1	1	1	1			1		1	1	1		1		1	1		1				18
ATG14	1	1																										2
ATG16L1	1	2		1	1		1	1		1							1	1	1			1		1				13
ATG2A	2	2		1	1		1	1	1																			9
ATG2B		2		1																				1				4
ATG4B					1																							1
ATG4C																												0
ATG5	2	3																										5
ATG7	3	4		1	2																			1				11
ATG9A																												0
ATG9B																												0
ATL1	1	2					1																	1				5
ATL3	1																											1
ATM	3	3		1	1																			4				12
ATN1																												0
ATOH1	1								1																			2
ATOH7	3	3		2	2		1	1					1											2				15
ATOH8																			1									1
ATOX1	1																											1
ATP10A	4	2		2	3	1	3	3	1		1	1	1		1	1	2	1	2					1				30
ATP10B	3	5		1	1		1	1														1		1				14
ATP10D	1	2	1	1	1	1	1	1	1	1		1	1		1	1	1				1	1	1	2		1	1	23
ATP11A	11	6	1	3	4	1	1	3			3		1			1	1			1			1					38
ATP11A-AS1																												0
ATP11AUN																												0
ATP11B																												0
ATP12A	1																		1									2
ATP13A1	2	3		3	1		3	2	1	1			1		1		1		1		1							21
ATP13A3	3	5	1	3	2	1	1	1	1	2	1	1	1	1	2	1	1	3	2	1	1	1	1	3	1	1	1	43
ATP13A4																												0
ATP13A4-AS1		1																										1
ATP13A5	2	2		1	1		2	1	1				1			1			1		1			2				16
ATP1A1	3	2		2	2		1			1																		11
ATP1A1-AS1																												0
ATP1A2																												0
ATP1A3						1	1								1													3
ATP1A4																												0
ATP1B2	1	1		1	1		1									1								1				7
ATP1B3	1	1																	1									3
ATP2A1	2	2		2	1		1	1	1		1		1		1	1	1	1	1	1			1			1	1	21
ATP2A2																												0
ATP2A3	1			2	2										1													6
ATP2B1	2	2		1														1						2				8
ATP2B1-AS1	3	4		1			1		1	1																		11
ATP2B2	1	1		1	1	1	1	1	1	1			1		1	1	1	1			1	1		1			1	18
ATP2B4	1	2															1											4
ATP2C1		1		1																				2				4
ATP2C2	1	1		1	1		1	1	1																			7
ATP2C2-AS1																												0
ATP4A	1	1	1	2	1	1	2	2	2	1		1		1	1	1		2	2	1	1	2			1		1	28
ATP4B	3	2			1		1				1								1									9
ATP5A1		1			1																							2
ATP5C1	1	1																	1									3
ATP5G2																												0
ATP5G3	1	2																						1				4
ATP5H	1	1		1		1	1																					5
ATP5J	1	1					1			1						1						1						6
ATP5J2	1	1	1	1	1	1	1	1		1					1	1	1	1	1		1	1		1		1		18
ATP5J2-PTCD1	2	2	1	2	2	1	2	2	1	1			1	1	1	1	1	1	1	1	1	1		1		1	1	29
ATP5S	1	1					1																	1				4
ATP6AP1L	2	4		2	1																							9
ATP6V0A4		1													1			1						1				4
ATP6V0B	1	1	1	1	1	1	1	1	1	1	1	1	1	1	1	1	1	1	1		1	1	1	1	1	1	1	26
ATP6V0E1	1	1		1																								3
ATP6V0E2																												0
ATP6V0E2-AS1													1															1
ATP6V1A	1																											1
ATP6V1B1		2																										2
ATP6V1B2																												0
ATP6V1C1	1																											1
ATP6V1C2	1						1																					2
ATP6V1D																												0
ATP6V1E1	2	1	1	2	1	1	1	1		1			1		1	1			1			1		1		1		18
ATP6V1E2	1			1					1																			3
ATP6V1F																												0
ATP6V1G2-DDX39B	3	4	1	1	2		1		1		1								1			1	1	1				18
ATP6V1G3	2	2			2		1			1		1												2		1		12
ATP6V1H																								1				1
ATP8A1	5	5		1	1		2									1			1					4				20
ATP8A2	4	3		2	1		1						1			2			3					1			1	19
ATP8B1		2																										2
ATP8B2				1																								1
ATP8B4	5	4	1	2	1	2	2	2	1	1	1	1	1	1	1	1	1	1	3	1	1	1		2		1	1	39
ATP9B	3	1				1	1		1						1		1							2		1		12
ATPAF2																												0
ATPIF1																												0
ATRAID		1																										1
ATRIP	1	1		1	1	1	1	1	1	1			1	1	1	1	1		1		1	1		1		1		19
ATRN																												0
ATRNL1	1	2					1													1	1			1				7
ATXN1	1	3																						1				5
ATXN10								1																		1		2
ATXN2																												0
ATXN3	2	2		2	2	1	2	1				1			1	1	1		1			2		1		1		21
ATXN7	2	2		1															2					2				9
ATXN7L1	4	5	1	3	1	1	2	1	1	1	1	1	1	1	1	1	1	1	4	1	1	1	1	2	1	1	1	41
ATXN7L3B	2	2		1	1		1	1							1									1				10
ATXN8OS	2	1		1	1		1	1		1			1			1			1			1		1		1		14
AUP1																												0
AURKAIP1	2	2	1	2	1	1	2	2	1	1	1	1	1		1	2	1	1	1			1	1	1	1	1	1	30
AUTS2	1	7																	2					1				11
AVPR1A		1																										1
AXDND1																												0
AXIN1	1	1		1			1	1																				5
AXIN2	2	1		1	1			1	1			1	1													1	1	11
AZGP1P1																												0
AZI2																								1				1
AZIN2																												0
AZU1																												0
B2M	1	1																										2
B3GALNT1	3	4		2	2		1											1						2				15
B3GALNT2	2	2		1	2	1	1						1				1	1						2		1		15
B3GALT1	1	1																										2
B3GALT2	1	1		1	1																			1				5
B3GALT6																												0
B3GAT1	1						1																					2
B3GAT2	3	3		2	1		2										1							3				15
B3GLCT	2	3		2	1	1	1						1		1	1	1		1			1		4				20
B3GNT2																												0
B3GNT4		1																				1						2
B3GNT5																												0
B3GNT6	1	1								1					1			1						1				6
B3GNT8					1			1																				2
B3GNTL1	9	8		3	4		5	4	1								1	1	3	1				2		1		43
B4GALNT1	1	1					2																					4
B4GALNT2	1	1																										2
B4GALNT3					1					1																		2
B4GALNT4																												0
B4GALT1		1																										1
B4GALT2																			1									1
B4GALT5							1	1														1		1				4
B4GALT6		1																										1
B9D1	2	2		2	1		2								1													10
B9D2																												0
BAALC	3	2		1	1		1	1		1			1			1	1				1	1		1				16
BAAT																												0
BABAM2	1	2		2			1												2					1				9
BACE1																												0
BACE2	1	1																						1				3
BACH1	1	1																1						1				4
BACH2	5	5		4	3		3	2		1						1						1		3				28
BAG2	1																		1									2
BAG3	1			1																								2
BAG4	1	1																										2
BAG6	2	2		2			1	1											1									9
BAHCC1	3	3		3	2		3	2											2									18
BAHD1	1	1		1				1																				4
BAIAP2		2																	1									3
BAIAP2-AS1																												0
BAIAP2L1	5	4		2	2		3	2					1			1			2			1		2				25
BAIAP2L2	1	1	1	1	1	1	1	1	1	1	1	1	1	1	1	1	1	1	1	1	1	1	1	1	1	1	1	27
BAIAP3	1	1		1			1	2										1										7
BAK1																			1									1
BANCR	1	1																						1				3
BANF1																												0
BANF2																			1									1
BANK1	2	4		1	2		1		1	1									1					2				15
BANP	4	4		4	1	1	2	1								1										1		19
BAP1		1																										1
BARD1		1																						1				2
BARHL2	1	1		1	1	1	2	1	1			1	1	1	1		1			1	1	1	1	1				19
BARX1-AS1																												0
BARX2	2	1		1	1		1									1					1	1		1		1	1	12
BASP1	4	4		2	2	1	2	2	1	1		1	1		1	1	1				1	1		2		1	1	30
BATF		1														1						1		1				4
BATF3																												0
BAZ1A		1					1	1	1																			4
BAZ1B	1	1		1			1																					4
BAZ2B	1	2																						2				5
BBC3																			1									1
BBIP1	1	1		1	1		1									1	1							1		1		9
BBOF1																										1		1
BBOX1	2	1		2	2		1			1									1					1				11
BBOX1-AS1		1																										1
BBS10	1	1		1														1						1				5
BBS12							1	1											1									3
BBS2	1	1						1																				3
BBS5	1	1																										2
BBS9	7	10		5	5		5	3	1				1			2	2		2			2		6				51
BBX	1	2		1																				1				5
BCAM																			1									1
BCAN																												0
BCAP29	2	2		2																				2				8
BCAR1	2	2	1	2	1	1	1	1	1	1	1	1	1	1	1	1	1	1	1			1	1	1	1	1	2	29
BCAR3	3	3		1	1								1															9
BCAS1	1																											1
BCAS3	7	9		2	2		1			1					1			3	4	1				7				38
BCAS4																	1											1
BCAT1	1	2	1												1			1										6
BCAT2	1	1				1	1	1	1		1					1	1	1	1	1		1					1	14
BCCIP	1			1									1											1				4
BCHE	1	2		1			1																	1				6
BCKDHB	2	3	1	1	1	1	1	1	1	1	1	1	1	1	1	1	1		1	1	1	1		3	1	1		29
BCL11A	2	2																						1				5
BCL11B	6	5		2	5		2	2	1	1			2							1				1				28
BCL2	1	1		1																				1				4
BCL2A1		1																										1
BCL2L10		1						1															1					3
BCL2L11	1	1					1																					3
BCL2L12																												0
BCL2L14	1	1																										2
BCL3	1	3		1	1	1	1	1		1			1	1	1	1	1	1	1		1	1		1		1	1	22
BCL6	4	3		2	1	1	1	1	1	1		1	1	1	1	1	1	1		1		1	1	1	1	1	1	29
BCL6B	1	1																1										3
BCL7C	1	1		1												1												4
BCL9	2	2					1																					5
BCL9L	1																											1
BCLAF1	1	2																	1							1		5
BCO1																												0
BCO2																			1									1
BDH1	2	2		1	1	1	1	1	1							1	1					1		1		1		15
BDH2		1																						1				2
BDKRB1	1						1												2									4
BDKRB2		1			1																							2
BDNF	3	4		1			1											1						2				12
BDNF-AS	1	1								1		1																4
BDP1	1	1		1																								3
BECN1	2	1																						1				4
BECN2											1	1					1		1							1	1	6
BEGAIN	1	1																										2
BEND3	2	2		2	1	1	1	1		1	1					1	1		1		1	1		2		1		20
BEND4																												0
BEND6	1	3																										4
BEND7	1	2				1							1											2		1		8
BEST1	1																											1
BEST3	3	3		2	1		2	1				1	1	1		1	1		1					1				19
BEST4																												0
BET1	7	10	1	3	5	1	3	1	1						1	2	1	1	2		1	2	1	7	1	2	1	54
BFSP1		1			1																			1				3
BFSP2-AS1	1	1			1		1																					4
BHLHA15																												0
BHLHE40	1	1		1	1		1		1																			6
BHLHE41	2	3		1	2		1			1		1	1			1	2			1	1	1		1	1	1	1	22
BHMG1	1			1															1									3
BHMT	1	1																						1				3
BHMT2	1	1		1																				1				4
BICC1	9	11	2	5	6	1	3	3	1	2			1		1	1	2	4	4	1		3		12		2		74
BICD1	4	6		2	1		2	1					1									1		3				21
BICD2													1				1						1					3
BICDL1	1		1	1		1	1	1	1	2		1	1		1			1	1				1			1		16
BICDL2																			1									1
BICRA	2			1	1																							4
BICRAL	2	2	1	2	2	1	2	2	1	2		1	2			2	1	1	2			2		3				31
BID																												0
BIK							1																					1
BIN1	3	1		1	1		1	1	1																			9
BIN3																												0
BIRC2																								1				1
BIRC3	1	2													1			1						2				7
BIRC6		1																										1
BIRC7																												0
BIRC8	1	2		2	1			1			1							1						1				10
BIVM		1																										1
BIVM-ERCC5	1	1		1																				1				4
BLACAT1	1																											1
BLCAP	1																											1
BLK	2	2		1	1	1	1	1		1	1	1	1	1	1	1	1	1				1		1		1	1	22
BLM	3	3		2			2																	2				12
BLMH											1																	1
BLNK	1																											1
BLOC1S1-RDH5	1	1									1																	3
BLOC1S4	1		1				1																					3
BLOC1S5-TXNDC5	1	2																						1				4
BLOC1S6		1																										1
BLZF1	2	2		1	1		1	1		1				1	1			1						2				14
BMF	2	3	1	2	2		2	1		1			1		1	1			1			1		2				21
BMI1	3	3			1																			1				8
BMP10	2	1																						1				4
BMP2		1																										1
BMP2K	2	2		2	1		1			1						1	1							1				12
BMP4	2	1					1	1		3											1							9
BMP5	1	3																						2				6
BMP6	1	2					1																	1				5
BMP7	1	1			1		1	1	1																			6
BMPER	3	3		2	1		2	1											1					2				15
BMPR1A	3	4		2	1		1		1							1			1			1		2				17
BMPR1B	4	5	1	2	3		2			1		2	2	1	1	1	2	1	1	1	1	2		4		1		38
BMPR2		1																										1
BMT2	1	2						1																1				5
BNC1	2	3																										5
BNC2	2	2																	1									5
BNIP1	1																											1
BNIP2	3	3		2	1	1	3	3	2	1			2	1	1	1	1	1	3		2	2	1	1	1	1	1	38
BNIP3	4	2		2	1		1																1					11
BNIP3L	2	2		2	1																			1				8
BOC	1																											1
BOD1	2	2					1						1						1									7
BOK																												0
BOK-AS1		1							1																			2
BOLA1							1																					1
BOLL		2																1						1				4
BORA		1																						1				2
BORCS5						1					1						1					1	1		1			6
BORCS7-ASMT	3	3	1	1	1	1	2	2	1	1	1	1	1	1	1	1	1	1	1	1	1	1	1	2	1	1	1	34
BPGM	3	2		1	1		1			1							1					1						11
BPHL																												0
BPI	1			1			1	1																				4
BPIFA1	1						1																					2
BPIFA3																												0
BPIFA4P	1																											1
BPIFB1	1																											1
BPIFB3	1																											1
BPTF	3	3		1			1												1					3				12
BRAF	3	3											1											1				8
BRAP	1																											1
BRAT1																												0
BRCA1	2	2					1												1									6
BRCA2																								2				2
BRD1													1															1
BRD2	5	6		4			3	2													1			1		1		23
BRD3	2	2	1	3	1		1	1	1										1									13
BRD4	1	2		1	1		1	1	1				1			1	1					1		1				13
BRD7	2	2		2	2	1	2	2		1	1		1	1	1	1			1	1	1	1		1			1	25
BRD9																												0
BRDT	1						1					1																3
BREA2																												0
BRE-AS1						1	1	1			1		1											1				6
BRF1				1			1																				1	3
BRF2	1	1		1	1		1	1	1																			7
BRI3BP	2																											2
BRICD5																												0
BRINP1	1	2			1																							4
BRINP2	1						1	1																				3
BRIP1	1	1																						1				3
BRMS1L	2	3			1		1								1									3				11
BROX	1	1																										2
BRPF1																												0
BRPF3	2	1		2			1	2																1				9
BRSK1	1	1		1																								3
BRSK2	2	1		2	1																							6
BRWD1	3	4		2	1		1		1	1														2				15
BSDC1																			1									1
BSG	2	1		1	1	1	1	1	1		1		1			1	1		1								1	15
BSN		1																										1
BSND							1	1	1	1			1		1	1	1	1		1	1	1					1	13
BSPH1	1																											1
BSPRY	1	1			1		1	1											1					1				7
BST1		1																										1
BTAF1	1	2		1	1	1	2						1			1	1					1		1		1	1	15
BTBD1	1	2																						1				4
BTBD10		1																						1				2
BTBD11		2			1		2	1	1																			7
BTBD16																												0
BTBD17	1	1																	1									3
BTBD2	1	1		1	1		2	1											1									8
BTBD3	1	2		1	1								1						1			1		2			1	11
BTBD7	3	4		2	3																			3				15
BTBD8	2	1																										3
BTBD9	1	3		1																				1				6
BTC	1	1					1			1			1			1				1		1			1			9
BTD	1																											1
BTF3																												0
BTF3P11	1	1				1				1			1															5
BTG2							1		1										1									3
BTG3	1	2																1						1				5
BTG4	1	1																1										3
BTLA	1																											1
BTN2A2																												0
BTN2A3P													1															1
BTN3A3	1	1																										2
BTNL10																												0
BTNL2	1	1																1	1									4
BTNL8																												0
BTNL9																												0
BTRC	1	1						1	1							1			1					1				7
BUB1	1	1	1					1											1									5
BUB1B																								1				1
BUB3	2	4		1	1		2																	1				11
BUD13	1	1																						1				3
BUD23	1	1																	1									3
BUD31							1																					1
BVES																												0
BZW1	2	1		1	1	1	1	1	1	1		1			1	1	1	1		1	1	1		1		1	1	21
BZW2	1	3			1																	1		3				9
C10orf105																			1									1
C10orf107	2	3		2	1	1	1				1		1						2					3				17
C10orf111	1																											1
C10orf120																												0
C10orf126	1	1		1			2	2		1														2				10
C10orf128	1	1		1	1																							4
C10orf142	2	2	1	2	2	2	2	2	1	2	2	2	2	2	1	2	2	2	1		1	1	1	2	2	2	2	45
C10orf25		1																										1
C10orf55	1	1	1	1	1	1	1	1	1	1	1	1	1	1	1	1	1	1	1	1	1	1	1	1	1	1	1	27
C10orf67	1	2																										3
C10orf71	1	1		1	1	1	1	1	1	1	1	1		1	1	1	1		1			1		1		1	1	20
C10orf76							1																		1	1		3
C10orf82																												0
C10orf88	1	1		1																								3
C10orf90	1	1		1	1	1	1	1	1	1		1	1			1	1		1	1	1	1	1	1		1	1	21
C10orf91				1	1																							2
C10orf99																												0
C11orf24	1	1	1	1	1	1	1	1	1	1	1	1	1	1		1	1	1	1		1	1		1		1		22
C11orf40	1	1	1	1	1	1	1	1	1	1	1	1	1	1	1	1	1	1		1	1	1	1	1		1	1	25
C11orf44	1	1																										2
C11orf49	2	3		2	2		1	1	1	1		1	1			1	1		2			1		2		1		23
C11orf52	1	1		1																								3
C11orf53	2	1			1		1									1	1		1		1							9
C11orf54		2																										2
C11orf58	1	1		1	1					1						1				1				1				8
C11orf63	1	3																										4
C11orf74	1	2		1			2			1							1	1				1		2				12
C11orf80	1	1		1	1		1							1	1												1	8
C11orf84	1			1		1		1	1	1													1				1	8
C11orf86	1	1		1	1		1		1	1							1		1					1				10
C11orf87	3	1		2	1	1	2	2	1	1			1			1	1	1	1			1		2		1		23
C11orf88		1																										1
C12orf29	1	1																										2
C12orf4		1																										1
C12orf40	1	3		2	1		1			1		1	1		1	1	1	1	2			1		1				19
C12orf42	2	2					1					1				1	1	1				1						10
C12orf43	2	1																						1				4
C12orf45																												0
C12orf50		1																						1				2
C12orf54		1			1																							2
C12orf60	1	2		1													1							1				6
C12orf65							1																					1
C12orf66																								1				1
C12orf71		1																										1
C12orf74	2	2		1																								5
C12orf75	1	1		1																				1				4
C12orf76	1	1			1																							3
C14orf1	1																											1
C14orf105	1	2																										3
C14orf132	1																											1
C14orf144	2	1				1	1	1					1				1	1	1									10
C14orf159	1																											1
C14orf166	1	2																						1				4
C14orf177																												0
C14orf180										1													1					2
C14orf2	2	1					1						1					1	1									7
C14orf28		1																						1				2
C14orf37																												0
C14orf79	1	1		1	1	1	1	1	1										1									9
C14orf80	3	3		3	1		1	1											1									13
C14orf93	1	1					1																					3
C15orf32	1																											1
C15orf38-AP3S2	1	1					1						1			1				1				1		1		8
C15orf39		2																										2
C15orf41	5	3		1	1		1									1			1					3	1	1		18
C15orf48	2	2					1																	1				6
C15orf52	1	1		1	1		1	1	1								1							1				9
C15orf53	8	7		1	2	1	1	1	1				1			1	1					1		2				28
C15orf54	2	2			1		1	1								1										1		9
C15orf59-AS1			1																									1
C16orf45	4	3	1	3	3	1	3	2	2	2	1	1	2	1	1	2	2	1	1	1	2	2	1	2	1	2	1	48
C16orf46		1																										1
C16orf47	1			1	1	1	1	2									1							1		1		10
C16orf52	2	1					1																	2				6
C16orf58	1																											1
C16orf62																												0
C16orf72	1	1																										2
C16orf74	1	1			1		1	1	1													1						7
C16orf78		1																										1
C16orf87	1	2			1		1									1								2				8
C16orf91	1	1															1					1						4
C17orf102	1	1																										2
C17orf112	1	2		1			1																	1				6
C17orf50	1	1		1																								3
C17orf58	1	1		1																								3
C17orf62	1																											1
C17orf64	1	1		1																								3
C17orf67	2	3		2																				1				8
C17orf74		1																										1
C17orf80	1	1		1												1												4
C17orf82																												0
C17orf98																			1									1
C17orf99																												0
C18orf25																												0
C18orf54		1																										1
C18orf65																												0
C18orf8		1		1	1					1				1				1										6
C19orf12		1																										1
C19orf25		1																										1
C19orf33	1	1		1	1		1	1																				6
C19orf35	1	1				1		1	1		1		1	1			1				1	1	1			1	1	14
C19orf38	1						1																					2
C19orf47	1																											1
C19orf48	1	1					1	1	1			1				1												7
C19orf57																												0
C19orf68	2	2		2	2		2	1	1								1		2			1				1	1	18
C19orf71																												0
C1D	1						1	1																				3
C1GALT1	4	4																	1									9
C1orf100	1	1																										2
C1orf105	1	1								1				1			1			1			1	1	1			9
C1orf109		1															1											2
C1orf112																												0
C1orf116																												0
C1orf123	1	1					1	1																				4
C1orf127		1					1												1			1						4
C1orf131																												0
C1orf132																												0
C1orf137	1	1		1	1	1	1		1	1			1			1	1	1	1		1			1	1		1	17
C1orf140																			1									1
C1orf141							1																					1
C1orf146	1	2																						1				4
C1orf159	2	1		1	1														2									7
C1orf168	1	1		1	1												1		1		1							7
C1orf174	1	1		1	1		1				1									1	1							8
C1orf185	1	1																						1				3
C1orf186	1	1																										2
C1orf198	1	1		1															1									4
C1orf21	3	4		2	2	2	3	2	1	2	1		1			2	1		2			2		1		2	1	34
C1orf220		1																										1
C1orf228				1			1																					2
C1orf27	1	1		1						1								1						1				6
C1orf35																												0
C1orf43																												0
C1orf52				1	1																							2
C1orf53	1	1		1	1			1	1																			6
C1orf68																												0
C1orf94																												0
C1QB	1	1		1	1		1								1				1	1								8
C1QL1																												0
C1QL2		1																										1
C1QL3																												0
C1QL4																												0
C1QTNF1	1	1																										2
C1QTNF12																												0
C1QTNF3-AMACR	2	4		1																1				1				9
C1QTNF4	1																											1
C1QTNF5	2	2			1		1					1																7
C1QTNF8	1	1					1	1	1																			5
C1QTNF9	1																											1
C1QTNF9B																						1		1				2
C1R		1																										1
C1S	1	2		1	1	1	1	1	1				1	1	1	1	1					1		1		1		17
C20orf141																			1									1
C20orf194		1																										1
C20orf202		1																	1									2
C20orf203																							1					1
C20orf204	1	1	1	1	1	1	1	1	1	1	1	1	1	1	1	1	1	1	2	1	1	1	1	1	1	1	1	28
C20orf27		1																										1
C20orf85							1	1																				2
C21orf33				1																								1
C21orf58	1																											1
C21orf62-AS1	1	1																										2
C21orf91		2																										2
C22orf34	1	1		1	1			1	1																			6
C22orf42																												0
C22orf46																												0
C2-AS1	1	1		1			1												1									5
C2CD2																												0
C2CD4B	1	2		1			1								1								1					7
C2CD5	3	4		2	1		1	1	1							1		1	1	1				2				19
C2orf15																								1				1
C2orf27A		1																										1
C2orf42	3	3																	1									7
C2orf48	2	2		1	1																							6
C2orf54	1	1		1																								3
C2orf66																												0
C2orf71	1																											1
C2orf74																			1									1
C2orf80	1	1																										2
C2orf81	1	1																										2
C2orf82																												0
C2orf83	1	1																						1				3
C2orf88	1	1					1																					3
C2orf91	2	1		1	1	1	1	1							1	1	1		1			1		1		1		15
C3																			1									1
C3AR1		1																						1				2
C3orf14	1	2		2															1	1				1				8
C3orf18																	1											1
C3orf20																												0
C3orf22		1																	1									2
C3orf30		1																	1									2
C3orf33	1	2																										3
C3orf35	2	1					1																					4
C3orf36																			1									1
C3orf38	1	2		1			1									1						1		1				8
C3orf49	1	1		1	1							1												1				6
C3orf56	1																											1
C3orf58	2	6		1	1																			2			1	13
C3orf67	3	5																						1				9
C3orf67-AS1	1																											1
C3orf70	1	1	1	1	1	1	1	1	1	1	1	1	1	1	1		1	1	1			1		1	1	1	1	23
C3orf80	1	1																1						1				4
C3P1	1																											1
C4A																												0
C4BPA	1	2																						1				4
C4orf17	1	2																										3
C4orf19	3	2		1	1	1	2	2	1	1		1	1	1		1	1	1	1		1	1	1	1	1	1	1	28
C4orf22	3	5		1	2	1	2	2	1	1		1	1	1		1	1		1		1			5	1	1	1	33
C4orf26	1	1																										2
C4orf3	2	1																						1				4
C4orf32		2		1																				1				4
C4orf33	1	1			1			1															1	1				6
C4orf45	1	3	1	1	1	1	1	1	1	1	1	1	1	1	1	1	1	1		1	1	1	1	2	1	1	1	29
C4orf46	1	1		1	1													1						1				6
C4orf47	1	1		1	1	1	1								1									1				8
C4orf48																						1						1
C4orf51	1	2		1			1																					5
C5		2		1																				2				5
C5AR2																												0
C5orf17	1	2																										3
C5orf22	2	2																										4
C5orf24		2		1															1					1				5
C5orf30	3	3		3	2		2	2		1							1	1						2				20
C5orf38	2	1						1		1		1				1			1	1						1		10
C5orf42		2																	1									3
C5orf46	1																											1
C5orf47	3	3		3	1		1	1																1				13
C5orf49	1	2		1			1										1							1				7
C5orf51	1	2																						1				4
C5orf52				1															1									2
C5orf58	1	1																										2
C5orf63	1	1																										2
C5orf64-AS1		1																										1
C5orf66	3	3		1	1	1	1	1	1	1		1	1	1		1	1	1	3		1	1	1	1	1	1	1	29
C5orf66-AS2																												0
C5orf67	2	2	1	1	1		1								1		1				1			1				12
C6																												0
C6orf10																												0
C6orf106	5	4		3	2		1		1	1		1	1	1		1	1	1				1		2		1		27
C6orf118																												0
C6orf120																												0
C6orf132	1	2		1	1															1								6
C6orf136	1			1			1												1									4
C6orf141	1	1																						1				3
C6orf163	2	2		1	1		2			1			1			1			1					1				13
C6orf183																		1										1
C6orf201	1	2		2	1		1	1																				8
C6orf222																												0
C6orf226									1						1													2
C6orf47																			1									1
C6orf52	1						1																					2
C6orf62	1	2			1			1	1																			6
C6orf89																												0
C6orf99	1	1			1		1												1									5
C7	1	2		1						1			1						1					1				8
C7orf25	1	1																										2
C7orf26	1																											1
C7orf31																												0
C7orf33	1																											1
C7orf49	2	1	1	1	1	1	1	1	1	1	1	1	1	1	1	1	1	1	1	1	1	1	1	1	1	1	1	28
C7orf50	8	8	2	6	5	2	5	3	2	4	2	1	5	3	1	2	3	3	5	3	3	4	1	1	1	3	3	89
C7orf57	1	3		2	1		1			1														1				10
C7orf61																			1									1
C7orf65																												0
C7orf66	4	8		1	1	1	1	1	1	1		1	1				1		1		1	1	1	3		1	1	31
C7orf69	1	1		1	1		1	1	1	1			1			1			1			1		1				13
C7orf71	2	1																	1									4
C7orf72	1	1	1	1	1		1			1		1	1	1	1	1	1		1	1	1		1	1		1		19
C7orf73																												0
C7orf77		1																						2				3
C8A											1																	1
C8B	1	1		1	1		1			1														1				7
C8orf22	1	2					1																	2				6
C8orf31																												0
C8orf33	1	1	1	1	1	1	1	1	1	1		1	1	1		1		1			1	1			1			18
C8orf34	1	5																						2				8
C8orf34-AS1	1	1																										2
C8orf37													1															1
C8orf37-AS1	4	2		1	2		2										1		1					1	1			15
C8orf4		2			1		1	1							1					1								7
C8orf44	2			1			1												1					2				7
C8orf44-SGK3		1																										1
C8orf46	2	3		1	1		1	1										2						1				12
C8orf58	1	1		1	1		1												1		1							7
C8orf59	1	1	1	1	1	1	1	1	1	1	1	1	1	1	1	1	1	1	1	1	1	1	1	1	1	1	1	27
C8orf86	1	1		1			1																	1				5
C8orf87	1	1																					2	1			1	6
C8orf88	2	3																1						2				8
C9orf116								1																				1
C9orf129																												0
C9orf135	1	1		1			1									1	1					1		1				8
C9orf147															1													1
C9orf152	1	1																	1									3
C9orf153	1	1																										2
C9orf170																			2									2
C9orf3	2	3	1	1	1	1	1	2					1			1	1		2	1	1	1		1	1	1	1	24
C9orf40	2	1																						1				4
C9orf50																												0
C9orf57		1					1																					2
C9orf62							1																					1
C9orf64	1																											1
C9orf66	1																											1
C9orf72					1																	1						2
C9orf84		1																										1
C9orf92		1																										1
CA1	1	3		1	1		1			1			1	1	1			1						2				14
CA10	2	1			1												1											5
CA13	2	2		2	2	1	1	1		1			1		1						1			3				18
CA2	2	2		1																								5
CA3	1	1													1							1				1		5
CA7		1																										1
CA8	3	2		2	3	1	1	1	1	1	1	1	1	1		1	1	2	2	1	1	1		2	1	1	1	33
CAB39	2	4					1																					7
CAB39L	2	3		1			1			1												1		3				12
CABLES1	1	1																	1									3
CABLES2	2	2		2			1	1													1							9
CABP1																								1				1
CABP4	1	1		1	1				1										1					1				7
CABP5	1	1		1					1																			4
CABP7	1	1		1																								3
CABS1	1	1																						1				3
CABYR				1																								1
CACHD1	4	5			1		2	1	1	1												1		4				20
CACNA1A	4	3	1	2	2	1	2	2	1	1	2	1	2	1	1	1	1	1	2	1	1	1	1	2	1	1	1	40
CACNA1C	3	4	1	1	2	1	3	3	1								1		3			1		1		1		26
CACNA1C-AS4	1	1																										2
CACNA1C-IT2													1															1
CACNA1D						1			1															1		1		4
CACNA1E	4	4		3	3	2	3	3	2	2	1	1	1	1	1	2	2	2	2	2	3	2	1	3		3	1	54
CACNA1G																			1									1
CACNA1G-AS1	1	1	1			1	1	1	1	1		1	1	1		1	1	1	1		1	1	1	1				19
CACNA1H	3	1					1	1									1		1		1							9
CACNA1I	1	2			1		2																					6
CACNA2D1	7	11		2														1	2					8				31
CACNA2D2																												0
CACNA2D3	2	4			2		1	1	1	1						1			2			1		1	1			18
CACNA2D4	4	3	1	2	1	1	1	1	1	1	1	1		1	1	2	1	1	1	1	1	1		1	1	1	1	32
CACNB1	1	1																										2
CACNB2	6	5		2			1																					14
CACNB4	4	5	1	1	2	1	2			1			1			1	1	1	1		1	1	1	2		1		28
CACNG1	1	2		1	1	1	1	2	1					1	1		1		1									14
CACNG3																	1											1
CACNG4																				1								1
CACNG5	1	1		1	1							1							1									6
CACNG7	1			1	1		1															1						5
CACNG8																	1											1
CACTIN	1	1		1	1			1																				5
CACUL1	2	2					1																					5
CAD																										1		1
CADM1	5	4		2	1			1									1							1				15
CADM2	2	8		3	2		1	1									1							4		1	1	24
CADM3																												0
CADPS	1	4				1	1																					7
CADPS2	1	5		1	1					1					1	1					1			3	1			16
CAGE1	1																									1		2
CAHM			1																					1				2
CALB1	1	2		1	1		1											1						2				9
CALCA	1	1		1	1		1	1					1											1				8
CALCOCO2																												0
CALCR	1	4																1						2				8
CALCRL	2	2			1																			1				6
CALD1	7	10	1	3	4	1	2	3		2		1	1	1		2	1	1			1	2	1	3		2	3	52
CALHM1	1	1		1	1	1	1	1					1		1	1	1			1	1	1				1		15
CALHM2																												0
CALM2																									1			1
CALM3								1																				1
CALML3																												0
CALML3-AS1																												0
CALML4																												0
CALML6	1																											1
CALN1	1	2		1	1		1	1							1						1							9
CALU								1																				1
CAMK1	1	1	1	1	1	1	1	1	1	1	1	1	1	1	1	1	1	1		1	1	1		1	1	1	1	25
CAMK1D	2	1		1	1		1		1								1		2					1				11
CAMK2A																												0
CAMK2B	4	2	1	4	2	1	2	2	2	1	1	1	1	1	1	1	2	1	1	1	1	1	1	1	1	1	1	39
CAMK2D	5	3		1	1		1	2							1				1					3				18
CAMK2G	3	2			1	1	1	1	1										1					1				12
CAMK4	2	2		1			1																	2				8
CAMKK1	1																											1
CAMKK2																												0
CAMKMT	4	5		3	2		1	1	1	1								2				1		3				24
CAMKV			1																									1
CAMLG																												0
CAMSAP1	2	3		2	1	1	1	3								1			1									15
CAMSAP2	3	3		1	1		2															1		1		1		13
CAMTA1	8	7	1	9	4	3	4	2	2	3		3	3	3		3	2	2	4	1	2	3	1	2	1	1	2	76
CAND1.11	1	1		1	1	1	1	1					1									1		1				10
CAND2																												0
CANT1	2	3		1	1		1	1																				9
CANX	1	1		1																								3
CAP2		2											1											1				4
CAPG																			1									1
CAPN1	1	1		1				1	1																			5
CAPN10	2	2	1	1	1	1	1	1		1						1	1		1		1			1		1		17
CAPN12																												0
CAPN13																												0
CAPN14	2	1					1												1			1						6
CAPN15	1	1	1	2	1	1	1	1	1	1	1	1	1			1	1	1	1	1	1	1		1	1	1	1	25
CAPN2							1													1								2
CAPN3																								1				1
CAPN5	2																		1									3
CAPN7								1											1			1						3
CAPN8																												0
CAPN9																												0
CAPNS1	1	1		1	1		1												1									6
CAPRIN1							1																					1
CAPRIN2		1																										1
CAPS		1																										1
CAPS2	1	4			1													3						1				10
CAPZA2	1	1																										2
CAPZA3	1	1																										2
CAPZB	2	1																										3
CARD10																												0
CARD11	1	1									1																	3
CARD14	1											1																2
CARD17		1																										1
CARD18	1	4		1														1						1				8
CARD8	1																											1
CARF	1	1																						1				3
CARHSP1																												0
CARM1	2	2		1																								5
CARMIL1	3	4		2	1	1	3	2	3				2			1	3				1	2		1	1	2		32
CARMIL2																												0
CARMN	1			1				1																				3
CARS							1																					1
CARS2	4	4		2	1		2																	1				14
CARTPT	2	3	1	1	1	1	1					1	1				1					1		2				16
CASC1	1	2		1	1																							5
CASC10	1	1																						1				3
CASC15	4	5		2	2		2				1						1		3		1	1		3		1		26
CASC16										1																		1
CASC17		2			1														1					1				5
CASC18	3	3		1	3		1	1					1				1		1			2		1		1		19
CASC2	2	2		1																		1		1				7
CASC20		1					1																	1				3
CASC21	1	1																										2
CASC23	1																											1
CASC3																			1									1
CASC4	1	1		1	1																			1				5
CASC6	2	5																1						2				10
CASC8	2	2		1	1		1																					7
CASC9	1	1																1						1				4
CASD1																								1				1
CASKIN1	2	1		1	1		1																					6
CASKIN2																												0
CASP10	1	1		1	1		1																	1				6
CASP12	1	1		1																								3
CASP14	1	1																										2
CASP16P	1	1		1			1																					4
CASP3	1	1																										2
CASP4		1																	1					1				3
CASP5	1	2		1	1																			2				7
CASP6	1	1		1			1																					4
CASP7								1	1															1				3
CASP8	1	2		1			1																	1				6
CASP8AP2		1						1																				2
CASQ1														1														1
CASQ2		2		2	1		1			1				1		1			1					1				11
CASR	1	1					1												1									4
CASS4	1	1		1	1		1																	1				6
CAST	2	2		2	2		2			1		1	1						2					2				17
CASZ1	8	5	1	4	4	2	3	4	4	2		1	2	1	1	2	2	2	3	1		1		2		2	1	58
CATSPER3	2	1		2	1		1								1		1			1								10
CATSPER4	1	1							1																			3
CATSPERB	2	3	1	1	1	1	3	1	1	1	1	2	1	1	1	2	1	1	1	1	2	1	1	1	1	1	1	35
CATSPERE	1	2			1														1					1				6
CAV1	3	1																	1					2				7
CAV2		3							1			1												1				6
CAVIN1	1	1																										2
CAVIN2	1	1		1			1	1											1									6
CAVIN3	1	1						1																1				4
CAVIN4		3																										3
CBARP	1	1		1	1		1	1																		1	1	8
CBFA2T2	3	2		1			1															1		2				10
CBFA2T3	7	10	1	6	6	2	5	6	3	2	2	2	3	2	2	2	2	2	4	2	2	2	2	3	3	2	1	86
CBFB	1	1		1																								3
CBLB	4	7		1			1							1		1			1				1	3			1	21
CBLL1	2	2					1												1					1				7
CBLN1	1	2		1																				1				5
CBLN2		1																										1
CBLN4	1	1																										2
CBR3-AS1		1																										1
CBR4	1	1		1	1		1			1							1		1			1		1				10
CBS	2	2		1			1												1									7
CBX2				1	1																							2
CBX4	3	4	2	5	3	2	5	4	2	2	1		2	1	1	1	2		4	1	2	1		2		2		52
CBX6																												0
CBX7	1	1		1			1						1									1						6
CBX8								1											1									2
CBY1																												0
CBY3	1	1		1	1	1	1	1					1			1						1				1		11
CCAR1	1	1																										2
CCAR2	1	1		1	1		1						1						1					1				8
CCAT1		1																										1
CCDC102B	2	1																						2				5
CCDC105	1	1		1	1											1												5
CCDC106																												0
CCDC112	4	4					1												1					1				11
CCDC12																												0
CCDC121								1																				1
CCDC122	2	2	1	2	2		2	2	1	1		1	1		1	1	1	1	2	1	1	1		1		1	1	29
CCDC124		1																										1
CCDC125	3	2		1																				1				7
CCDC129		1		1	1							1						1										5
CCDC130																			1									1
CCDC14																												0
CCDC140							1												1									2
CCDC141	3	4					2																	2				11
CCDC142	1																											1
CCDC144NL-AS1	3	3		2			1																	1				10
CCDC146		1																										1
CCDC148	2	2		1			1											1						1				8
CCDC149	1	1		1	1	1	1	1	1	1		1	1	1	1		1	1	1				1	1	1	1	1	21
CCDC153								1																				1
CCDC154																			1									1
CCDC158		1																						1				2
CCDC166																												0
CCDC167	1	1		1	1							1							1									6
CCDC168																			1									1
CCDC169	1	1		1																								3
CCDC169-SOHLH2	2	1																										3
CCDC17																												0
CCDC170	2	2		1	1												1							1		1		9
CCDC171		1																										1
CCDC172	2	3		2	2		2	1		1				1		1	1	1				1		1				19
CCDC174																					1			1				2
CCDC175	1																											1
CCDC177																												0
CCDC178																			1									1
CCDC179																								1				1
CCDC18	1	1																						1				3
CCDC181	2	2		2	1													1						2				10
CCDC184	1																											1
CCDC185	1	1		1	1		1																	1				6
CCDC186	2	2					1																	1				6
CCDC18-AS1	1	1		1	1		1	1	1	1	1	1	1		1	1	1	1			1	1		1		1		19
CCDC190	1																											1
CCDC191	1	2		2	2	1	1	1											1					1				12
CCDC192	3	3		1				1							1				1					1				11
CCDC196	1	1		1	1		1	1				1				1	1		1			1		1				12
CCDC26	3	5																						2	1			11
CCDC27																												0
CCDC28A												1																1
CCDC28B																			1									1
CCDC3																												0
CCDC30	1	1																										2
CCDC33	1						1	1							1	1				1	1	1						8
CCDC34	2	2	1	2	2	1	2	1	1	2			2		1	1	1	2	1		1	1	1	2		1	1	31
CCDC36																												0
CCDC37-AS1	2	1		1	1														2							1		8
CCDC38	2	2		1			1																	1				7
CCDC39	1	1															1		1					1				5
CCDC40	1	1		1	1		1	2	1	1	1								1									11
CCDC42		2																										2
CCDC50	3	2		2	1		1						1											2				12
CCDC51																												0
CCDC57	1	1	1	1	1	1	1	1	1		1			1		1										1		13
CCDC59	1	2																						1				4
CCDC6	2	1		1			1																	1				6
CCDC60	2	3	1	2	2	2	2	2	1	2	1	1	1	1	2	2	2	1	1	1	2	2	2	2	1	2	1	44
CCDC61				1																								1
CCDC62	1	1		1	1	1	1	1	1	1	1		1	1	1	1		1									1	16
CCDC65																												0
CCDC68																								1				1
CCDC69																												0
CCDC7	1	2								1				1	1			2	1					1				10
CCDC70	1	2		1																				1				5
CCDC71L	1	2		1	1																			1				6
CCDC77	2	1		1						1			1					1										7
CCDC80	1	1		1	1	1	1	1	1	1		1	1		1	1	1		1	1	1	1		1		1		20
CCDC81	1	1				1	1																	2				6
CCDC82		1																										1
CCDC83	2	1		1																								4
CCDC84	1	1		1	1		1	1		1									1			1						9
CCDC85A	2	2		1			1	1					1											4				12
CCDC85B								1																				1
CCDC85C			1	1						1							1											4
CCDC87																												0
CCDC88A	4	4		3	1	1	1	1	1	2					1		1	1	1		1			4				27
CCDC88B																						3						3
CCDC88C	5	4	1	2	1	2	3	2	2	2			1	1		1	1		2	1	2	3		2		1	1	40
CCDC89		1		1																								2
CCDC9																												0
CCDC90B		1																						1				2
CCDC91	3	6		2			1											1	1					2				16
CCDC92		1																							1			2
CCDC96																			1									1
CCER1		1																										1
CCHCR1	1				1																							2
CCIN																								1				1
CCKBR	2	2		2			1												1			1		1		1		11
CCL11	1	1		1	1		1																					5
CCL18																												0
CCL2		1																										1
CCL20	1	1		1			1																	1				5
CCL26	1	1		1																				1				4
CCL28	2	1																										3
CCL7		1																						1				2
CCL8		1																										1
CCM2L	3	2		1			2																			1		9
CCNA1	1																											1
CCNA2	1	1																										2
CCNB1	1	2		1	1																							5
CCNB1IP1	1	1		1				1																				4
CCNC	1	1		1			1	1	1							1	1		1		1			3				13
CCND1							1												1									2
CCND2	1	1		1	1		1																					5
CCND3	1																											1
CCNDBP1	2	2		1																								5
CCNE1	3	3		2	2		1	2	1				1				1	1	1			1		2		1		22
CCNF																												0
CCNG1	1	1		1																				1				4
CCNG2		1	1	1	1		2	2	1		1		1		1									1	1		1	15
CCNH	5	6		1			3																	4				19
CCNI	2	2		1	1										1				1									8
CCNL1		2		1			1											1										5
CCNL2																												0
CCNT2	1	1		1	1		1	1														1		1				8
CCNY	6	5		4	2	1	1	1		1						1								1				23
CCP110	1	3																1	1					1				7
CCR1				1																								1
CCR10																												0
CCR2	2	2		1			2		1	1									1		1							11
CCR4	1	1																										2
CCR6		1		1	1							1																4
CCS	2	1		1	1		1										1											7
CCSER1	6	9		2				1				1		1	1			1	1					5				28
CCSER2	5	7	1	1			3			1		1	1									1	1	3		1	1	27
CCT2		1																										1
CCT4	1					1					1	1																4
CCT6A	2	1			1																			1				5
CCZ1B	1	2			1					1								1	1									7
CD109		1																										1
CD163		1														2			5									8
CD164L2												1																1
CD177																												0
CD180	1	2	1	1	1	1	2	1		1	1	1	1	1		1	1	1	1	1	1	1		1		1		24
CD19																												0
CD1B		1		1																								2
CD1C																												0
CD1D																								1				1
CD1E	1	3		1		1	1			1														1				9
CD200	1	1																										2
CD200R1	1	1																										2
CD244	1	1					1	1	1															1		1		7
CD247	1	1		1																								3
CD276	2	2		1	1								1															7
CD28		1																										1
CD2AP	1	2																						2				5
CD300E	1	1																										2
CD302	1	2	1	1	1	1		1																1			1	10
CD33								1	1											1					1			4
CD34	2	2		2	2	1	2		1	1			1			1	1			1	2	1						20
CD36	7	7		2	1		1	1				1	1			1	1		1					4	1	1		30
CD37																												0
CD3G	1	1					1	1																				4
CD4																												0
CD40	1	1																										2
CD44	3	1		1			1																	1				7
CD46	1	1																										2
CD47	1	1					1	1																				4
CD48																												0
CD53	1	1		1			2			1						1	1			1	1			1				11
CD55	4	4		1																				1				10
CD58																			1									1
CD59																												0
CD5L	1																											1
CD6	1	1																										2
CD69	1	1																						1				3
CD72	1	1		1	1		1	1									1			1								8
CD81																												0
CD81-AS1							1																					1
CD82		1																										1
CD83	2	2			1		1												1									7
CD84		1																										1
CD86		1																						1				2
CD8A	2	1		1	1		1	1									1		1					1		1	1	12
CD8B2	1	1													1		1		1									5
CD9		1																								1		2
CD93																												0
CD96		2																										2
CDADC1	1	1																										2
CDAN1	1																											1
CDC123	1	1		1	1		1	1								1	1					1		1				10
CDC14A	1	1					1	1										1						1				6
CDC14B	1	1		1	1								1						1									6
CDC14C	1	2		1																				1				5
CDC16	1																											1
CDC20B	1	1		1	1																			1				5
CDC23	1	1		1	1	1	1																	1		1		8
CDC25A		1																										1
CDC25B		1																										1
CDC27	1	1																						1				3
CDC34	1	1		1	1		1	1																				6
CDC37				1	1																							2
CDC42		1																										1
CDC42BPA	3	4		2	1		2	2		1				1	1	2	1					1		3		1		25
CDC42BPB	1	1		1															1									4
CDC42EP2	1	1		1	1		1	1																				6
CDC42EP3	3	2		2	1		3	1								1	1					2						16
CDC42EP4			1																									1
CDC42EP5																												0
CDC5L	1	1																	1									3
CDC6																												0
CDC7		1																						1				2
CDC73	6	7	1	3	3	1	4	3	1	2	1	2	2	1	1	3	3	3			1	3		4	1	3	3	62
CDCA2	1	1		1	1		1									1			1			1		1				9
CDCA4	2	2	1	1	1		1	1	1	1			1	1	1		1			1	1	1	1	1	1			21
CDCA7	1	1																										2
CDCA7L	1			1				1																				3
CDCP1	2	2		1			1									1												7
CDH1		2																										2
CDH10	2	4			1														1					5				13
CDH11																												0
CDH12	4	4		2	1	1	1			1		1							1			1		3				20
CDH13	2	1	2	1	1	1	1	3	1	1	1	1	1	1	1	1	1	1	3	1	1	1	1	1	1	1	2	34
CDH17	1	2		1			1	1	1				1			1	1					1		1		1		13
CDH18	7	12		4	3		3	1	1	2					1		2	1	1					5				43
CDH18-AS1		1																						1				2
CDH19	1	3			1					1								2	1					3				12
CDH2		1																										1
CDH22																												0
CDH23	6	5		4	3	1	3	3	4	1		2	2	1	2	1	2	1	3	1	2	1		1	1	2	1	53
CDH26																												0
CDH3																												0
CDH4	2	1																	2									5
CDH6	2	2		1	1		1						1						1					2				11
CDH8	4	5		1	2	1	1	1		1	1		1		1	1	1		1			1	1	6	1	1	2	34
CDH9	2	4		2	2		1						1		1			1	1					3				18
CDHR2	1	1	1	1	1	1	1	1	1	1	1	1	1	1	1	1	1	1	1	1	1	1	1	1	1	1	1	27
CDHR3	1																											1
CDHR5	4	5		2			1																	1				13
CDIPT-AS1	1																											1
CDK1	1	1			1			1				1												1				6
CDK10	1	1		1	1																							4
CDK11B		1					2																					3
CDK12		1		1	1																							3
CDK13	1	2																										3
CDK14	3	6		1	1		2											1						2				16
CDK15	2	2	1	1			1										1		2					1				11
CDK17	3	4																1						2				10
CDK18																												0
CDK20	1	1																		1								3
CDK2AP1	3	2		1	1														1					1				9
CDK2AP2							1	1	1															1				4
CDK5RAP2	1	1		1																								3
CDK5RAP3																												0
CDK6	5	9		2	1		1												1					2				21
CDK8	2	3		1	1	1	1	1		1						1	1					1		1		1		16
CDKAL1	12	13	1	3	2		3	1		1			1			1		1	1			1		10				51
CDKL1	1	1			1																							3
CDKL2	2	2		2	1					1														3				11
CDKL3	1	1		1	1	1	1	1	1	1		1	1			1				1	1	1		1			1	17
CDKL4	1	2			1																			1				5
CDKN1A	1							1	1																	1		4
CDKN1C				1																								1
CDKN2AIP	2	2																						1				5
CDKN2B-AS1	1	1																										2
CDKN2C	1	1		1			1	1		1														1				7
CDON	3	1	1	2		1	1		1		1		1									1						13
CDR2	1	1	1	1	1	1	1	1	1			1	1	1	1	1	1	1	1	1		1		1		1		21
CDR2L	1	1																	1									3
CDRT15																												0
CDS1	1	1		2	1		1	1	1	1		1	1			1	1		1			1		1	1	1		18
CDS2	1	1	1			1	1	1	1	1	1		1				1				1				1	1	1	15
CDSN		1						1	1						1		1	1		1				1				8
CDV3																												0
CDX1				1																								1
CDX2							1																					1
CDYL	4	3	1	2	2	2	3	3	1	2	1	1	2		2	1	2	1	1		1	2	1	2	1	1	1	43
CDYL2																												0
CEACAM16	1	1					1																					3
CEACAM19	1	1	1	1	1	1	1			1			1		1	1	1											12
CEACAM20	2	2	1	2	2	1	2	1	1			1	1			1	1	1				1		1	1	1		23
CEACAM5	1																											1
CEACAM7	1																											1
CEBPG																												0
CEBPZOS		1						1																				2
CECR2																												0
CECR7	1																											1
CELA2A																												0
CELF1	1	2		1																								4
CELF2	4	3		2	1		1				2		1						1		1			2				18
[truncated: 12,602 more rows]

## Sheet: Hypo-Controls
NoCH Controls - Hypo-methylated SEMs
LOCUS	05B_MZ_Control	07B_MZ_Control	13B_DZ_Control	10B_MZ_Control	14B_DZ_Control	06B_MZ_Control	15B_DZ_Control	16B_DZ_Control	17B_DZ_Control	23B_DZ_Control	18B_DZ_Control	19B_DZ_Control	20B_DZ_Control	21B_DZ_Control	22B_DZ_Control	08B_MZ_Control	03B_MZ_Control	04B_MZ_Control	09B_MZ_Control	Total
NOV		1					1		1											3
A1BG																				0
A1CF																				0
A2M																				0
A2ML1																				0
A3GALT2																				0
AACS	1	1	1	1	1	1	1	1	1	1	1	1	1	1	1	1	1	2	1	20
AACSP1																				0
AADAC																				0
AADACL2-AS1																				0
AADACL3																				0
AAED1																				0
AAGAB	1	1	2	1	1	1	1	1	1	1	1	1	1	1	1	1	1	1	1	20
AAK1			1							1										2
AAMDC																				0
AAR2									1											1
AARD																				0
AARS		1																		1
AARS2																				0
AASDH																				0
AASDHPPT																				0
AASS																				0
AATBC																				0
AATF																				0
AATK																				0
AATK-AS1											1									1
ABAT																				0
ABCA1		1	1						2	1		1				1				7
ABCA13																				0
ABCA17P																				0
ABCA2			1																	1
ABCA3																				0
ABCA4			1																	1
ABCA5				1			1													2
ABCA6																				0
ABCA7			1																	1
ABCA8																				0
ABCA9																				0
ABCB1				2							1									3
ABCB10																				0
ABCB11																				0
ABCB4					1														1	2
ABCB5																				0
ABCB8																				0
ABCB9																				0
ABCC1			1											1						2
ABCC11			1																	1
ABCC12		1																		1
ABCC13										1										1
ABCC3																				0
ABCC4			2																	2
ABCC5																				0
ABCC9			1													1				2
ABCD2																				0
ABCE1																				0
ABCF1	1																			1
ABCF2																	1			1
ABCG1																				0
ABCG2		1	2	1					1		1									6
ABCG5										1			1		1					3
ABCG8																				0
ABHD1						1														1
ABHD11																				0
ABHD12			1						1	1										3
ABHD12B		1	1	1	1				1	1	1			1		1	1	1	1	12
ABHD16A		1	1							1				1		1				5
ABHD16B																				0
ABHD17B																				0
ABHD17C										2										2
ABHD18																				0
ABHD2																				0
ABHD4																				0
ABHD5				1	1					2			1	1				1		7
ABHD6									1											1
ABHD8																				0
ABI1		1	1		1	1		1	1				1							7
ABI3BP		1	1							1										3
ABL1											1									1
ABL2																				0
ABLIM1																1			1	2
ABLIM2		1	4	1	1	1	1	1		1	1			1		1		1		15
ABLIM3																				0
ABO																				0
ABR	1	3	7	3	1	1	1		1	4	1	1	2	2		1		1	2	32
ABRA		1	1			1	1		1	1	1		1	1			1	1		11
ABRAXAS1																				0
ABRAXAS2																				0
ABT1											1									1
ABTB1																				0
ABTB2														1						1
ACACA		1	2	1	1	1	1	1	1	1	1		1	1		1	1	1	1	17
ACACB			1							1						1				3
ACAD10																				0
ACAD8			1						1											2
ACADL			2							1			1						1	5
ACADS																				0
ACADSB																				0
ACADVL										1										1
ACAN																				0
ACAP2		1	1			1	1	1		2		1						1		9
ACAP3										1										1
ACAT1																				0
ACAT2																				0
ACBD3		1	1	1	1	1	1		1	1	1	1	1	1	1	1	1	1	1	17
ACBD5																				0
ACBD6			1						1											2
ACBD7-DCLRE1CP1																				0
ACCS																				0
ACER3		1	1		1															3
ACHE																				0
ACIN1			1																	1
ACKR1											1									1
ACKR2																				0
ACKR3								2												2
ACLY			2				1			1	1							1		6
ACMSD																				0
ACO2																				0
ACOT11	1	1	1	1	1	1	1	1	1	1	1	1	1	1	1	1	1	1	1	19
ACOT6																				0
ACOT7					1															1
ACOX1														1						1
ACOX2		1	1	1	1	1	1	1				1	1		1		1	1		12
ACOX3																				0
ACOXL																				0
ACOXL-AS1			1																	1
ACP1																				0
ACP5								1												1
ACP6		1	1	1						1	1			1						6
ACPP																				0
ACSBG1																				0
ACSBG2																				0
ACSF3	1	1	1	1	1	1	1	1	1	1	1	1	1	1	1	1	1	1	1	19
ACSL1																				0
ACSL3			1	1		1		1		1				1				1		7
ACSL5										1										1
ACSL6			1																	1
ACSM4																				0
ACSM5																				0
ACSM6																				0
ACSS1																				0
ACSS2																				0
ACSS3																				0
ACTA2																				0
ACTA2-AS1					1															1
ACTBL2																				0
ACTG1P17																				0
ACTG2							1													1
ACTL7B																				0
ACTL8			1																	1
ACTL9											1									1
ACTN1																				0
ACTN1-AS1																				0
ACTN2	1		1	1										2			1			6
ACTN3									1											1
ACTR10																				0
ACTR1B																				0
ACTR2																				0
ACTR3																				0
ACTR3B			2		1															3
ACTR3BP2			1																	1
ACTR3BP5																				0
ACTR3C			2			1		1		1	1	1						1	1	9
ACTR6																				0
ACTR8			2																	2
ACTRT2					1															1
ACVR1																				0
ACVR1C																				0
ACVR2A																				0
ACVR2B																				0
ACVRL1		1																		1
ACYP1																				0
ACYP2							1						1		1					3
ADA2																				0
ADAD1											1									1
ADAL																				0
ADAM10																				0
ADAM12		1	1	1										1						4
ADAM15					1				1											2
ADAM17																				0
ADAM18			2																	2
ADAM19		1	1	1		1		1	1	1							1	1		9
ADAM20																				0
ADAM21P1										1										1
ADAM23																				0
ADAM29					1															1
ADAM30			1																	1
ADAM33																				0
ADAM5																				0
ADAM6																				0
ADAM8			1																	1
ADAM9			1						1											2
ADAMTS10			1										1	1						3
ADAMTS12																				0
ADAMTS13			1	1					1			1			1	1				6
ADAMTS14																				0
ADAMTS15						1						1	1		1					4
ADAMTS16									1											1
ADAMTS17																		1		1
ADAMTS18																				0
ADAMTS19																			1	1
ADAMTS2				1										1	1					3
ADAMTS20																				0
ADAMTS3						1														1
ADAMTS4																				0
ADAMTS5																				0
ADAMTS6																				0
ADAMTS7									1											1
ADAMTS8																				0
ADAMTS9																				0
ADAMTS9-AS1																				0
ADAMTS9-AS2																				0
ADAMTSL1																				0
ADAMTSL2			1																	1
ADAMTSL3																				0
ADAMTSL5																				0
ADAP1		1	3	1					1									1		7
ADAP2																				0
ADARB1		1	1	1	1		1		1	1							1			8
ADARB2	1	4	8	3	2	3	2	4	2	3	2	1	3	2		2	3	2	1	48
ADARB2-AS1																				0
ADAT3																				0
ADCK1																				0
ADCK5																				0
ADCY1																				0
ADCY10													1							1
ADCY10P1																				0
ADCY2																				0
ADCY3		1	1	1		1	1		1	1	1					1		1	1	11
ADCY8		1	2				1		1	1									1	7
ADCY9			1				1													2
ADCYAP1R1																				0
ADD1																				0
ADD2																				0
ADD3																				0
ADD3-AS1																				0
ADGB																				0
ADGRA1											1		1							2
ADGRA2																				0
ADGRA3																				0
ADGRB1		1					1		1	2						1				6
ADGRB2	1	1	1	1	1	1	1	1	2	1	1	1	1	1		1	1	1	1	19
ADGRB3														1						1
ADGRD1	1	1	4	1	1	1	1	1	1	1	1	1	1	1	1	1	1	1	1	22
ADGRE4P																				0
ADGRE5																				0
ADGRF1																				0
ADGRF2																				0
ADGRF3		2	2	1	1	1	1	1	2	1	1	1		1		1	1	1	1	19
ADGRF4																				0
ADGRF5		1																		1
ADGRG1																			1	1
ADGRG5																			1	1
ADGRG6		1		1																2
ADGRG7																				0
ADGRL1																				0
ADGRL2			1																	1
ADGRL3				1					1							1			1	4
ADGRL3-AS1																				0
ADGRL4			1	1													1			3
ADGRV1		1	1						1		1					1			1	6
ADHFE1																				0
ADI1		1	2						1	1	1			1			1			8
ADIG		1	1					1	1	1								1	1	7
ADIPOQ		1	1	1		1		1		1	1			1				1		9
ADIPOQ-AS1																				0
ADK				1																1
ADNP2																1				1
ADO											3									3
ADPGK																				0
ADPRH																				0
ADPRHL1	1	2	2	2	2	2	1		2	2	2	1	2	2		2	1	2	2	30
ADPRM										1										1
ADRA1A	1	1	2	1	1	1	1	1	1	1	1	1	1	1	1	1	1	1	1	20
ADRA1D			1																	1
ADRA2A								1	1											2
ADRA2C			1																	1
ADRB1																				0
ADRB2																				0
ADRB3		2	1	1		1	1		1	1	1		1	1		1	1	1	1	15
ADRM1																				0
ADSS		1	1	1	1		1	1	1	1	1		1	1		1	1	1	1	15
ADSSL1					1															1
ADTRP																				0
AEBP1																				0
AEBP2																				0
AFAP1	1									1			1							3
AFAP1-AS1					1		1									1				3
AFAP1L1																				0
AFAP1L2			1					1								1				3
AFDN			1							1						1				3
AFDN-AS1																				0
AFF1			1	1					1							1				4
AFF3		1	1	1						1			1			1			1	7
AFF4			1																1	2
AFG1L																				0
AFG3L1P																				0
AFG3L2																				0
AFP		1	1	1					1	1										5
AFTPH		1	1	1		1	1			1						1			1	8
AGA			2						1											3
AGAP1		2	2	1	2	1		1	2	4	2		1	1	1			1		21
AGAP1-IT1																				0
AGAP2																				0
AGAP2-AS1																				0
AGAP3			1																	1
AGBL1										1										1
AGBL2																				0
AGBL3			1																	1
AGBL4								1	1											2
AGFG1			2					1	2		1		1	1	1					9
AGFG2																				0
AGGF1																				0
AGK																				0
AGL																				0
AGMAT										1										1
AGMO																				0
AGO1			1																	1
AGO2			1			1				1										3
AGO3																				0
AGPAT1	1	2	2	2	1	1	1	1	1	2	1	1	1	1	1	1	1	2	1	24
AGPAT2																				0
AGPAT3			1																	1
AGPAT4		1	1	1					1	1			1							6
AGPAT5																				0
AGPS		1	1	1		1	1		1	1	1		1			1	1		1	12
AGR2																				0
AGR3			1							1										2
AGRN		1	3	1	1		1	1	2	3	1	1	2		1	1	2		2	23
AGT																				0
AGTPBP1																				0
AGTR1																				0
AGTRAP		1	1	1			1		1	1		1								7
AGXT											1									1
AGXT2									1		1									2
AHCTF1																				0
AHCY																				0
AHCYL1																				0
AHCYL2																				0
AHDC1			1						1	1	1									4
AHI1				1																1
AHNAK		1	1							1										3
AHNAK2																				0
AHR	1		1		1				1					1	1		1	1		8
AHRR			1			2			1				1							5
AHSA1																				0
AHSA2																				0
AHSP										1										1
AICDA																				0
AIDA																				0
AIFM2		1	1	1	1	1	1	1	1	1				1		1	1	1		13
AIG1																				0
AIM2												1								1
AIMP1																				0
AIMP2																				0
AIP																				0
AIPL1																				0
AIRE																				0
AIRN																				0
AJAP1	1		1				1		2		1	1		1	1	1		1		11
AK2																				0
AK4																				0
AK5			1																	1
AK8																				0
AK9																				0
AKAIN1																				0
AKAP1			1	1	1	1				1	1		1	1		1	1	1	1	12
AKAP10			1																	1
AKAP11			1																	1
AKAP12				1		1		1					1							4
AKAP13		2	1	1						1			1	2			1			9
AKAP3					1		1		1		1									4
AKAP6																				0
AKAP7																				0
AKAP8																				0
AKAP8L						1														1
AKAP9				1																1
AKIRIN1																				0
AKIRIN2																				0
AKR1B1			1	1					1			1		1		1		1		7
AKR1C2																				0
AKR1C3																				0
AKR1C4																				0
AKR1C8P																				0
AKR1D1															1					1
AKR1E2																				0
AKR7A2				1		1			1				1		1			1		6
AKT1			1							1							1			3
AKT2																				0
AKT3		1	2		1				1		1					1	1	1		9
AKTIP																				0
ALAS1																				0
ALB		1		1	1	1										2				6
ALCAM			2													1				3
ALDH16A1																				0
ALDH18A1																				0
ALDH1A2																				0
ALDH1L1																				0
ALDH1L1-AS2																				0
ALDH3A2																				0
ALDH3B2		1																		1
ALDH4A1																				0
ALDH6A1																		1		1
ALDH7A1																				0
ALDH8A1					1										1					2
ALDH9A1			1																	1
ALDOA													1							1
ALG1			1		1				1											3
ALG10		1	2	2	1	1	2	1	1	1	2	1	3	2		2		2	3	27
ALG10B																				0
ALG14		1	1	1	1		1	1	1	1	1	1				1	1		1	13
ALG6																				0
ALG8																				0
ALG9		1	1																	2
ALK			1													1				2
ALKAL1																				0
ALKBH3			1										1							2
ALKBH3-AS1																				0
ALKBH4																				0
ALKBH5			1				1		1	1								1		5
ALKBH8																				0
ALLC		1	2							1						1				5
ALMS1																				0
ALOX12B																				0
ALOX12P2				1																1
ALOX15										1										1
ALOX15B			1	2						1						1				5
ALOX5		1		1	1	1			1	1	1	1	1	1		1	1	1	1	14
ALOX5AP																				0
ALOXE3								1		1										2
ALPI																				0
ALPK1			1										1							2
ALPK2										1	1									2
ALPK3																				0
ALPL																				0
ALPP		1	1	1			1			1	1		1			1	1		1	10
ALPPL2																				0
ALS2																				0
ALS2CR12																				0
ALX4		1	2	1			1		1	1			1	1			1	1		11
AMBN		1					1									1				3
AMBP		1	1	1										1						4
AMBRA1		1	2			1			1	1	1					2				9
AMD1																				0
AMDHD1		1	1	1	1		1	1	1	1	1		1			1		1		12
AMER3											1									1
AMFR			1			1														2
AMH																				0
AMHR2																				0
AMIGO2																				0
AMMECR1L			1						1	1									1	4
AMN																				0
AMN1																				0
AMOTL1		1	2	2	1	1	1		1	2	1		2			1	1	1	2	19
AMOTL2		1			1				1	1				1					1	6
AMPD1			1							1								1		3
AMPD2			1																	1
AMPD3																	1			1
AMPH																				0
AMTN																				0
AMZ1																				0
AMZ2																				0
AMZ2P1																				0
ANAPC1	1		1																	2
ANAPC11																				0
ANAPC13																				0
ANAPC15																				0
ANAPC4																				0
ANAPC5		2	2	2	1		1	1	1	1	1			1		1	1	1	1	17
ANGEL2		1	1	1	1	1	1		1	1	1		1	1		1	1	1	1	15
ANGPT1																				0
ANGPT2																				0
ANGPT4		1	1		1				1	1										5
ANGPTL1		1																		1
ANGPTL5				2			1	1	1	2	1	1	1			2				12
ANGPTL6																				0
ANK1	1		1	1						1			2				1			7
ANK2			1									1					1			3
ANK3	1																1			2
ANKDD1B																				0
ANKFN1																1				1
ANKFY1																				0
ANKH	1				1											1				3
ANKIB1																				0
ANKLE2		2	1	1					1				1							6
ANKMY1			1																	1
ANKMY2																				0
ANKRA2																				0
ANKRD1																				0
ANKRD10		2	3	2	2	1	2	2	2	3	2	1	2	2		2	2	2	2	34
ANKRD11	1	1	1										2				2			7
ANKRD12																				0
ANKRD17									1											1
ANKRD18DP																				0
ANKRD20A11P							1		1	1		1					1		1	6
ANKRD20A19P		1				1			1				1							4
ANKRD20A3																				0
ANKRD20A9P																				0
ANKRD22																				0
ANKRD24																				0
ANKRD26																				0
ANKRD26P1																				0
ANKRD27																		1		1
ANKRD28			1																	1
ANKRD29																				0
ANKRD30A																				0
ANKRD30BL		1	2	1		1	1		2	1			1				1	2		13
ANKRD30BP3																				0
ANKRD31																				0
ANKRD33		1	1	1		1	1				1		1						1	8
ANKRD33B																				0
ANKRD34B																				0
ANKRD34C																				0
ANKRD34C-AS1																				0
ANKRD35																				0
ANKRD36BP1																				0
ANKRD37																				0
ANKRD44																				0
ANKRD44-IT1																				0
ANKRD45																1				1
ANKRD46																				0
ANKRD49																				0
ANKRD50																				0
ANKRD53																				0
ANKRD54																				0
ANKRD55				1							1					1				3
ANKRD6																				0
ANKRD60			1										1							2
ANKRD61																				0
ANKRD62																				0
ANKRD62P1-PARP4P3																				0
ANKRD63										1										1
ANKRD66		1	1	1	1			1		1		1	1			1				9
ANKRD7			1													1				2
ANKRD9																				0
ANKS1A																				0
ANKS1B		1							1											2
ANKS3	1	2	2	2	1	1	2	1	3	2	1	1	1	1		2	2	2	1	28
ANKS4B																				0
ANKS6		1																		1
ANKUB1																				0
ANKZF1																				0
ANLN																				0
ANO1	1	3	3	2	1	2				1	1		2	1		1	2	1		21
ANO10																				0
ANO2			1	1			1		1	1						1	1			7
ANO3																				0
ANO4																				0
ANO5																				0
ANO6									1											1
ANO7																				0
ANO9																				0
ANP32A		1	1		1			1					1							5
ANP32AP1																				0
ANP32E	1		1	1	1									1		1		1		7
ANPEP			1									1								2
ANTXR1		2	3	2	1	1		1	2	1	1		1	2	1		1		1	20
ANTXR2																				0
ANTXRL			1																	1
ANTXRLP1																				0
ANXA1																				0
ANXA11			1										1							2
ANXA13																				0
ANXA2															1					1
ANXA3																				0
ANXA4																				0
ANXA5							1	1		1			1	1				1	1	7
ANXA6																				0
ANXA7													1							1
ANXA9																				0
AOAH																				0
AOC1																				0
AOC4P																				0
AOX1			1	1																2
AOX3P-AOX2P																				0
AP1AR																				0
AP1G1																				0
AP1M2																				0
AP1S1																				0
AP1S3																				0
AP2A1			1																	1
AP2A2			1																	1
AP2B1			1																	1
AP2M1																	1			1
AP2S1																				0
AP3B1																				0
AP3D1			2																	2
AP3M1																			1	1
AP3S1																				0
AP3S2																				0
AP4B1-AS1			1				1		1											3
AP4E1		1																		1
AP5M1																				0
AP5Z1																				0
APAF1		1			1				1	1										4
APBA1						1			1	1								1		4
APBA2																				0
APBA3																				0
APBB1																				0
APBB2		1	1	1			1	1		3							1			9
APC		1	1	1	1	1				1						1	1	1	1	10
APC2						1														1
APCDD1			1																	1
APCDD1L																				0
APEH																				0
APEX1																				0
API5	1		1																	2
APLF																				0
APLP1		1																		1
APLP2		4	3	1	1	2	2	1	1	2	1	1	2	1	1	2	1	1	1	28
APMAP																				0
APOA1-AS																				0
APOA5																	1			1
APOB			1							1										2
APOBEC1			1																	1
APOBEC2	1	1	1	1		1		2	1	1		1		1		1	1	1	1	15
APOBEC3F	1	1	1	1	1	1	1	1	1	1	1	1	1	1	1	1	1	1	1	19
APOBEC3H		1	1		1	1	1	1	1	1			1					1	1	11
APOBEC4																				0
APOBR																				0
APOC1P1																				0
APOC4																				0
APOC4-APOC2		1	1	1	1	1	1	1	1	1	1		1			1	1	1	1	15
APOD											1					1				2
APOE																				0
APOF																				0
APOH			1							1										2
APOL3																				0
APOM														1						1
APOOP5																				0
APOPT1																				0
APPBP2																				0
APPL2			1												1					2
APTR																				0
APTX																				0
AQP1																				0
AQP11																				0
AQP12A																				0
AQP2																				0
AQP4																				0
AQP5			1																	1
AQP9																				0
AQR		1	1	1					1							1		1	1	7
ARAP1								1						1				1		3
ARAP2																				0
ARAP3	1	1	1	1	1	1	2		2		1		1			1	2	1		16
ARC																				0
ARCN1																				0
AREG				1		1				1										3
ARF1										1										1
ARF3																				0
ARF4																				0
ARF6		1	1	1		1				1				1	1	1	1	1	1	11
ARFGAP1			1																	1
ARFGAP2																				0
ARFGEF1		1					1		1	1										4
ARFGEF2			1							1										2
ARFGEF3			1				1		1			1						1	2	7
ARFIP1			1						1	1										3
ARG1									1											1
ARGFX	1	2	2	2	1	2	1	1	1	1	1	1	1	1	1	1	1	1	1	23
ARGLU1																				0
ARHGAP1																				0
ARHGAP10										1										1
ARHGAP12																1				1
ARHGAP15		2	2	2	1	2	1	1	2	2	2		1	2		2	2	1	1	26
ARHGAP17					1			1		1				1						4
ARHGAP18		1	1	1	1	1	1	1	2	1	1	1	1	1	1	1	1	1	1	19
ARHGAP19																				0
ARHGAP19-SLIT1																				0
ARHGAP20																				0
ARHGAP22																				0
ARHGAP23																				0
ARHGAP24																				0
ARHGAP25																				0
ARHGAP26	1	3	2	2	1	2	1	1	2	2	1	1		1		2	3	1	2	28
ARHGAP27		1	1	1	1			1	1	1	1	1	1			1	1		1	13
ARHGAP28		1	2	1	1	1			1	1						1	1		1	11
ARHGAP29		1	1	1		1		1	1	1	1					2		1		11
ARHGAP31			1	1					1	1						1	1	2	1	9
ARHGAP32		1	1	1	1	1	1	1		1	1	1		1		1	1	1	1	15
ARHGAP35																				0
ARHGAP39		1	2	1	1		1		1	2			1			2	1			13
ARHGAP40																				0
ARHGAP42		1	1	1	1						1	1		1				1		8
ARHGAP44																				0
ARHGAP45																				0
ARHGAP5																				0
ARHGAP5-AS1																				0
ARHGAP8			1													1				2
ARHGAP9																				0
ARHGDIG			1										1			1				3
ARHGEF1																				0
ARHGEF10		5	2	1	1	4	2	1	1	1	1	1	1	1		1	1	1	1	26
ARHGEF10L		1	1							1										3
ARHGEF12																				0
ARHGEF16																				0
ARHGEF17			1																	1
ARHGEF18		1	3							1	1	1					2		2	11
ARHGEF25																				0
ARHGEF26																				0
ARHGEF28																				0
ARHGEF3					1													1		2
ARHGEF33																				0
ARHGEF37		1																		1
ARHGEF38																				0
ARHGEF39																				0
ARHGEF4		1	1	1			2		1	1						1	1			9
ARHGEF7																				0
ARID1A																				0
ARID1B			1	1					1				1							4
ARID2																				0
ARID3A																				0
ARID3C	1	1	1	1		1			1		1		1	1					1	10
ARID4A			1	1					1							1				4
ARID5A																				0
ARID5B			1	1					2	1	1			1				1		8
ARIH1		1	1	1	1	1	1		1	1	1	1	1	1		1	1	1		15
ARL1																				0
ARL10											1				1					2
ARL13B																				0
ARL14																				0
ARL14EP																				0
ARL15																				0
ARL4A	1	2	2	3	2	2	2	1	2	2	2	2	4	1	1	1	2	1	1	34
ARL4C																				0
ARL4D																				0
ARL5B																				0
ARL6				1																1
ARL6IP1																				0
ARL6IP6		1																		1
ARMC1		1	1	1	1	1	1	1	1	1	1	1	1	1	1	1	1	1	1	18
ARMC10									1											1
ARMC12																				0
ARMC2																				0
ARMC3		1		1					1	1				1		1				6
ARMC4			1																	1
ARMC4P1																				0
ARMC5																				0
ARMC7																				0
ARMC8																				0
ARMC9																				0
ARMS2																				0
ARMT1																				0
ARNT		1																		1
ARNT2			1																	1
ARNTL2				1																1
ARPC1A																				0
ARPC3																				0
ARPC4																				0
ARPC4-TTLL3												1								1
ARPIN																				0
ARPP19																				0
ARPP21	1	2	2	2	1	2	2	1	2	1	2	1	1	2	1	2	1	2	1	29
ARRB1																				0
ARRDC3																				0
ARRDC3-AS1									1		1									2
ARRDC4																				0
ARRDC5		1	1	1			1		1	1			1			1		1		9
ARSA																				0
ARSB																				0
ARSG		1	1	1							1	1	1							6
ARSI		1	1						1	1				1			1			6
ARSJ																				0
ARSK																				0
ART1			1																	1
ART3				1																1
ART4																				0
ARV1			1																	1
ARVCF																				0
ASAH1										1										1
ASAH2																				0
ASAP1		1	1			2			2	1										7
ASAP2	1	1	2	1	1	1	1	1	1	1	1	1	1	1	1	1	1	1	1	20
ASAP3																				0
ASB1																				0
ASB10																				0
ASB13																				0
ASB14																				0
ASB15	1	1	1			1	1	1				1	1	1				1		10
ASB16-AS1																				0
ASB17																				0
ASB18	1	1	3	1	1	1	1	1	1	1	1	1	1	1	1	1	1	1	1	21
ASB2																				0
ASB3																				0
ASB4		1		1						1						1				4
ASB5																				0
ASB6																				0
ASB7																				0
ASB8																				0
ASB9P1										1										1
ASCC1		1	3													1			1	6
ASCC2																				0
ASCC3		1		1			1		1										1	5
ASCL2																				0
ASCL3																				0
ASCL4																				0
ASF1A									1	1			1							3
ASGR2																				0
ASH1L																				0
ASH1L-AS1																				0
ASH2L																				0
ASIC2																				0
ASIC5																				0
ASIP																				0
ASL			1																	1
ASNSD1																				0
ASNSP1																				0
ASPA																				0
ASPG			1	1	1		1		1				1			1	1			8
ASPH			1	1		1										1			1	5
ASPHD2																				0
ASPM																				0
ASPN																				0
ASPSCR1			1						1	2			1				1	1	1	8
ASRGL1																				0
ASS1																				0
ASTE1		1	1	1						1	1									5
ASTN1																				0
ASTN2																				0
ASXL1			1																	1
ASXL2		1																		1
ASZ1				1																1
ATAD1																				0
ATAD2																				0
ATAD2B																				0
ATAD3A	1				1		1		1			1					1			6
ATAD3B													1							1
ATAT1																				0
ATE1							1													1
ATE1-AS1																				0
ATF1																				0
ATF2																				0
ATF3			1				1		1	1	1					1	1			7
ATF6																				0
ATF6B			1																	1
ATF7IP																				0
ATF7IP2																				0
ATG10																				0
ATG101																				0
ATG13		1	1	1	1			1	1	1	1		1			1	1			11
ATG14																				0
ATG16L1			1	1					1	1						1	1			6
ATG2A			1																	1
ATG2B																				0
ATG4B																				0
ATG4C																				0
ATG5																				0
ATG7																				0
ATG9A																				0
ATG9B																				0
ATL1																				0
ATL3																				0
ATM																				0
ATN1																				0
ATOH1																				0
ATOH7			2																	2
ATOH8													1							1
ATOX1																				0
ATP10A		1	2		1		1		1		1	1	1			1				10
ATP10B		1								1										2
ATP10D		1	1	1	1	1	1	1	1	1	1		1	1	1	1	1	1	1	17
ATP11A	1	1	2				2	1	1		1	2			1		1			13
ATP11A-AS1																				0
ATP11AUN																				0
ATP11B																				0
ATP12A																				0
ATP13A1		1	1	1				1	1		1		1			1				8
ATP13A3		1	1	1		1	1	1	1	1	1		1	1	1	1	1	1	1	16
ATP13A4																				0
ATP13A4-AS1																				0
ATP13A5			1						1	1										3
ATP1A1			1				1													2
ATP1A1-AS1																				0
ATP1A2																				0
ATP1A3																				0
ATP1A4																				0
ATP1B2									1	1										2
ATP1B3																				0
ATP2A1	1	1		1	1		1	1	1	1	1	1	1			1	1			13
ATP2A2																				0
ATP2A3					1				1					1						3
ATP2B1																				0
ATP2B1-AS1				1																1
ATP2B2		1	1	1			1	1	1	1		1				1	1	1	1	12
ATP2B4											1									1
ATP2C1																				0
ATP2C2		1	1									1								3
ATP2C2-AS1																				0
ATP4A	1	2	2	1	1	1	1	1	1	1	2	1	1	1		1	1			19
ATP4B																				0
ATP5A1																				0
ATP5C1																				0
ATP5G2																		1		1
ATP5G3																				0
ATP5H		1	1																	2
ATP5J			1											1						2
ATP5J2		1	1	1					1	1		1	1			1	1	1	1	11
ATP5J2-PTCD1	1	1	2	1	1	1	1	1	1	1	1		1	1		1	1	1	1	18
ATP5S																				0
ATP6AP1L																				0
ATP6V0A4									1											1
ATP6V0B	1	1	1	1	1	1	1	1	1	1	1	1	1	1		1	1	1	1	18
ATP6V0E1																				0
ATP6V0E2																				0
ATP6V0E2-AS1																				0
ATP6V1A																				0
ATP6V1B1																				0
ATP6V1B2																				0
ATP6V1C1																				0
ATP6V1C2																				0
ATP6V1D																				0
ATP6V1E1		1	1	1					1	1	1			1		1		1		9
ATP6V1E2																				0
ATP6V1F																				0
ATP6V1G2-DDX39B		1	1				1		1	1			1							6
ATP6V1G3																		1		1
ATP6V1H																	1			1
ATP8A1									1											1
ATP8A2		1							2	2										5
ATP8B1																				0
ATP8B2																				0
ATP8B4		2	2	1	1		1	1	2	1	1	1	1	1	1	1	1	1	1	20
ATP9B							1													1
ATPAF2																				0
ATPIF1																				0
ATRAID			1																	1
ATRIP		1	1	1	1		1	1	1	1			1	1		1	1	1	1	14
ATRN																				0
ATRNL1																				0
ATXN1																				0
ATXN10																		2		2
ATXN2																				0
ATXN3		1	2	1					1	1				1						7
ATXN7																				0
ATXN7L1	1	1	1	2	1	1	1	1	1	1	1	1	1	1		1	1	1	1	19
ATXN7L3B			1						1											2
ATXN8OS			1	1		1										1		1		5
AUP1																				0
AURKAIP1		1	2	1	1	1	1		1	2	1			1	1	1		1	1	16
AUTS2																				0
AVPR1A																				0
AXDND1																				0
AXIN1													1							1
AXIN2						1	1						1	1				1	1	6
AZGP1P1																				0
AZI2																				0
AZIN2																				0
AZU1																				0
B2M																				0
B3GALNT1													1							1
B3GALNT2			1						1											2
B3GALT1																				0
B3GALT2																				0
B3GALT6																				0
B3GAT1																				0
B3GAT2																1				1
B3GLCT		1	1	1			1		1	2	1		1	1		1				11
B3GNT2																				0
B3GNT4														1						1
B3GNT5																				0
B3GNT6																				0
B3GNT8																				0
B3GNTL1		1	4						1		1			2		2		2		13
B4GALNT1										1										1
B4GALNT2																				0
B4GALNT3				1																1
B4GALNT4																				0
B4GALT1																				0
B4GALT2			1																	1
B4GALT5								1				1				1				3
B4GALT6																				0
B9D1		1								1			1			1				4
B9D2																				0
BAALC		1	1							1	1					1			1	6
BAAT																				0
BABAM2			1																	1
BACE1																				0
BACE2																				0
BACH1																				0
BACH2		1	1	2			1		1	2			1							9
BAG2																				0
BAG3																				0
BAG4																				0
BAG6																				0
BAHCC1			1										1							2
BAHD1							1													1
BAIAP2																				0
BAIAP2-AS1																				0
BAIAP2L1			2				1			2						1		1		7
BAIAP2L2	1	1	1	1	1	1	1	1	1	1	1	1	1	1	1	1	1	1	1	19
BAIAP3																				0
BAK1																				0
BANCR																				0
BANF1													1							1
BANF2																				0
BANK1															1					1
BANP			3						1	1										5
BAP1																				0
BARD1														1						1
BARHL2		1								1	2	1	1							6
BARX1-AS1																				0
BARX2		1		1		1			1	1	1			1						7
BASP1		3	1	1	1	1	1		2	2	1		1	1		1		1		17
BATF										1										1
BATF3			1																	1
BAZ1A																				0
BAZ1B																				0
BAZ2B																				0
BBC3																				0
BBIP1		1	1	1					1		1		1			1				7
BBOF1																				0
BBOX1				1																1
BBOX1-AS1																				0
BBS10																				0
BBS12																				0
BBS2																				0
BBS5																				0
BBS9		1	4						1	1	3		1				1	1		13
BBX			1																	1
BCAM																				0
BCAN																				0
BCAP29													1							1
BCAR1	1	1	1	1	1	1	1		1	1	1		1	1		1	1	1	2	17
BCAR3																				0
BCAS1																				0
BCAS3			1							1						1				3
BCAS4											1									1
BCAT1	1						1		1			1	1							5
BCAT2		1	1					1			1		1						1	6
BCCIP		1								1										2
BCHE																				0
BCKDHB		1	1	1	1	1	1	1	1	1	1	1	1	1		1		1	1	16
BCL11A																				0
BCL11B		1	3						1	2										7
BCL2																				0
BCL2A1																				0
BCL2L10														1	1					2
BCL2L11																				0
BCL2L12																				0
BCL2L14																				0
BCL3		1	1	1	1	1	1		1	1		1	1	1		1	1	1	1	15
BCL6		2	1	1	1	1	1	1	1	1	1	1	1	1	1	1	1	1	1	19
BCL6B																				0
BCL7C																				0
BCL9																				0
BCL9L											1									1
BCLAF1																				0
BCO1											1									1
BCO2																				0
BDH1		1	1	1			1				1		1	1					1	8
BDH2																				0
BDKRB1										1										1
BDKRB2			1																	1
BDNF																				0
BDNF-AS				1		1														2
BDP1																				0
BECN1																				0
BECN2						1												1	1	3
BEGAIN																				0
BEND3	1	1	1	1		1		1	1	1	1	1		1		1		1	1	14
BEND4																				0
BEND6																				0
BEND7		1		1																2
BEST1																				0
BEST3		1	1	1	1		1				1	1		1						8
BEST4																				0
BET1	1	3	3	1		1	1		2	2	1		2	1		1		1	1	21
BFSP1																				0
BFSP2-AS1																				0
BHLHA15																				0
BHLHE40																				0
BHLHE41			1	1		1	1			1	1			1			1		1	9
BHMG1																				0
BHMT													1							1
BHMT2																				0
BICC1		2	3	2		1	1	1	2	3		1		1		1		1	2	21
BICD1																				0
BICD2	1																1			2
BICDL1			1	1	1	1	1	1	1				1	1	1		1	1	1	13
BICDL2																				0
BICRA																				0
BICRAL		2	2	2	1				2	2	2		1			1			1	16
BID																				0
BIK																				0
BIN1			2																	2
BIN3																				0
BIRC2																				0
BIRC3							1						1							2
BIRC6											1									1
BIRC7																				0
BIRC8																				0
BIVM																				0
BIVM-ERCC5																				0
BLACAT1																				0
BLCAP																				0
BLK		1	1	1	1	1	1		1	1	1		1	1		1	1	1		14
BLM		1	1							1										3
BLMH					1			1												2
BLNK																				0
BLOC1S1-RDH5																				0
BLOC1S4	1										1					1				3
BLOC1S5-TXNDC5		1																		1
BLOC1S6																				0
BLZF1			1	1												1				3
BMF			1			1														2
BMI1																				0
BMP10																				0
BMP2																				0
BMP2K		1	1							1										3
BMP4				3								1								4
BMP5																				0
BMP6																				0
BMP7			1																	1
BMPER																				0
BMPR1A			1										1							2
BMPR1B		1		2	1		1	1	2	2						1		2	1	14
BMPR2																				0
BMT2																				0
BNC1																				0
BNC2																				0
BNIP1																				0
BNIP2		1	1	2		1	1		1	1	1	1	1	2		1	1	1	1	17
BNIP3		1													1					2
BNIP3L			1						1							1				3
BOC																				0
BOD1																				0
BOK																				0
BOK-AS1																				0
BOLA1																				0
BOLL																				0
BORA																				0
BORCS5				1	1					1										3
BORCS7-ASMT	1	1	1	1	1	1	1	1	1	1	1	1	1	1	1	1	1	1	1	19
BPGM			1						1				1							3
BPHL																				0
BPI			1																	1
BPIFA1																				0
BPIFA3																				0
BPIFA4P																				0
BPIFB1																				0
BPIFB3									1											1
BPTF																				0
BRAF																				0
BRAP																				0
BRAT1																				0
BRCA1										1										1
BRCA2																				0
BRD1			1																	1
BRD2			2							1			1		2			1		7
BRD3	1		1							1										3
BRD4		1	1							1										3
BRD7	2	1	2	1	1	1	1	1	1	1	1		1	1	1	2		1	1	20
BRD9																				0
BRDT						1														1
BREA2																				0
BRE-AS1												1								1
BRF1									1										1	2
BRF2			1																	1
BRI3BP																				0
BRICD5																				0
BRINP1																				0
BRINP2																				0
BRIP1																				0
BRMS1L																				0
BROX																				0
BRPF1											1									1
BRPF3			1							1										2
BRSK1			1																	1
BRSK2																				0
BRWD1		1	1																	2
BSDC1																				0
BSG			1		1		1		1	1		1	1							7
BSN																				0
BSND			1	1					1	1	1	1		1					1	8
BSPH1																				0
BSPRY			1						1											2
BST1																				0
BTAF1		1	1	1						1									1	5
BTBD1																				0
BTBD10																				0
BTBD11			2																	2
BTBD16															1					1
BTBD17																				0
BTBD2																				0
BTBD3		1												1						2
BTBD7																				0
BTBD8																				0
BTBD9																1				1
BTC			1	1										1			1			4
BTD																				0
BTF3													1							1
BTF3P11																				0
BTG2							1	1				1								3
BTG3											1									1
BTG4																				0
BTLA																				0
BTN2A2																				0
BTN2A3P																				0
BTN3A3																				0
BTNL10																				0
BTNL2												1	2		1					4
BTNL8																				0
BTNL9																				0
BTRC										1			2							3
BUB1	1																			1
BUB1B																				0
BUB3		1								1										2
BUD13																1				1
BUD23																				0
BUD31																				0
BVES																				0
BZW1	1	1	1	1		1	1	1	1	1			1	1		1	1	1	1	15
BZW2														1						1
C10orf105																				0
C10orf107																				0
C10orf111																				0
C10orf120																				0
C10orf126			1	1										1						3
C10orf128																				0
C10orf142	1	2	1	2	1	2	2	1	2	1	1	2	2	1	2	2	2	2	2	31
C10orf25																				0
C10orf55	1	1	1	1	1	1	1	1	1	1	1	1	1	1	1	1	1	1	1	19
C10orf67																				0
C10orf71		1	1	1	1	1	1		1	1	1		1	1		1	1	1	1	15
C10orf76			1														1	1		3
C10orf82																				0
C10orf88																				0
C10orf90		1	1	1	1		1	1	1	1	1					1		1	1	12
C10orf91																				0
C10orf99																				0
C11orf24		1	1	1	1		1	1	1	1	1	1	1			1	1	1		14
C11orf40	1	1	1	1	1	1		1	1	1	1	1	1	1		1	1	1	1	17
C11orf44																				0
C11orf49		1	1	1			1		1	1	1		1	1		1	1	1		12
C11orf52																				0
C11orf53																				0
C11orf54																				0
C11orf58																				0
C11orf63																				0
C11orf74				1			1													2
C11orf80			1						1										1	3
C11orf84		1		1	1			1				1							1	6
C11orf86		1	1						1	1										4
C11orf87		1	1	1	1	1	1		1	1	1		1	1			1	1		13
C11orf88														1						1
C12orf29																				0
C12orf4																				0
C12orf40		1	2		1		1			1			1	1		1			1	10
C12orf42		1											1							2
C12orf43			1																	1
C12orf45																				0
C12orf50																				0
C12orf54																				0
C12orf60											1									1
C12orf65																				0
C12orf66																				0
C12orf71																				0
C12orf74																				0
C12orf75			1									1		1						3
C12orf76																				0
C14orf1																				0
C14orf105																				0
C14orf132																				0
C14orf144		1	1				1					1								4
C14orf159																				0
C14orf166																				0
C14orf177																				0
C14orf180				1											1					2
C14orf2			1										1							2
C14orf28																				0
C14orf37																				0
C14orf79		1			1															2
C14orf80			2						1											3
C14orf93			1																	1
C15orf32																				0
C15orf38-AP3S2			1															1		2
C15orf39																				0
C15orf41			1					1	1								1			4
C15orf48																				0
C15orf52			1							1										2
C15orf53		1	4				1			1						1				8
C15orf54			1													1				2
C15orf59-AS1	1																			1
C16orf45	1	2	2	2	2	2	2	1	2	2	1	1	2	1		2	1	2	1	29
C16orf46																				0
C16orf47				1			1									1		1		4
C16orf52																				0
C16orf58																				0
C16orf62																				0
C16orf72																				0
C16orf74			1											1						2
C16orf78																				0
C16orf87		1																		1
C16orf91			1						1	1	1									4
C17orf102																				0
C17orf112				1																1
C17orf50																				0
C17orf58																				0
C17orf62																				0
C17orf64																				0
C17orf67																				0
C17orf74																				0
C17orf80																				0
C17orf82																				0
C17orf98																				0
C17orf99			1																	1
C18orf25																				0
C18orf54																				0
C18orf65																				0
C18orf8				1							1	1								3
C19orf12																				0
C19orf25																				0
C19orf33			1																	1
C19orf35	1	1			1	1	1	1				1	1	1			1	1	1	12
C19orf38																				0
C19orf47			1																	1
C19orf48		1			1	1														3
C19orf57																				0
C19orf68		1	2			1	1	1						2			1	1	1	11
C19orf71								1												1
C1D			1																	1
C1GALT1									1				1							2
C1orf100																				0
C1orf105				1				1			1	1			1	1	1		1	8
C1orf109											1									1
C1orf112																				0
C1orf116																				0
C1orf123	1																			1
C1orf127														1						1
C1orf131																				0
C1orf132																				0
C1orf137		1	1	1	1	1	1	1	1	1	1		1	1		1	1	1	1	16
C1orf140																				0
C1orf141																				0
C1orf146																				0
C1orf159																				0
C1orf168											1									1
C1orf174		1		1	1					1										4
C1orf185																				0
C1orf186			1																	1
C1orf198		1																		1
C1orf21		1	3	1	2	1	1		2	2				2		2		2	1	20
C1orf220																				0
C1orf228																				0
C1orf27																				0
C1orf35																				0
C1orf43																				0
C1orf52																				0
C1orf53																				0
C1orf68																				0
C1orf94																				0
C1QB			1	1			1		1		1						1		1	7
C1QL1																				0
C1QL2											1									1
C1QL3											1									1
C1QL4																				0
C1QTNF1																				0
C1QTNF12																				0
C1QTNF3-AMACR																				0
C1QTNF4																				0
C1QTNF5																				0
C1QTNF8			1																	1
C1QTNF9																				0
C1QTNF9B									1											1
C1R																				0
C1S		1	1	1		1			1	1	1		1			1		1		10
C20orf141																				0
C20orf194																				0
C20orf202																				0
C20orf203															1					1
C20orf204	1	1	1	1	1	1	1	1	1	1	1	1	1	1	1	1	1	1	1	19
C20orf27																				0
C20orf85																				0
C21orf33																				0
C21orf58																				0
C21orf62-AS1																				0
C21orf91																				0
C22orf34																				0
C22orf42																				0
C22orf46																				0
C2-AS1																				0
C2CD2																				0
C2CD4B										1	1									2
C2CD5			1						1	1										3
C2orf15																				0
C2orf27A																				0
C2orf42																				0
C2orf48									1											1
C2orf54																				0
C2orf66																				0
C2orf71																				0
C2orf74																				0
C2orf80																				0
C2orf81																				0
C2orf82								1												1
C2orf83			1						1											2
C2orf88					1						1									2
C2orf91			1	1						1	1									4
C3																				0
C3AR1																				0
C3orf14																				0
C3orf18																				0
C3orf20																				0
C3orf22																				0
C3orf30																				0
C3orf33																				0
C3orf35																				0
C3orf36																				0
C3orf38			1				1													2
C3orf49																				0
C3orf56																				0
C3orf58																				0
C3orf67																				0
C3orf67-AS1																				0
C3orf70		1	1	1	1	1	1	1	1	1	1	1	1			1	1		1	15
C3orf80																				0
C3P1																				0
C4A																				0
C4BPA																				0
C4orf17																				0
C4orf19		1	2	1		1	1	1	1	1			1	1		1	1	1	1	15
C4orf22		1	2			1	1	1	1	1	1		1			1	1	1	1	14
C4orf26																				0
C4orf3																				0
C4orf32																				0
C4orf33																				0
C4orf45	1	1	1	1	1	1	1	1	1	1	1	1	1	1	1	1	1	1	1	19
C4orf46																				0
C4orf47																			1	1
C4orf48														1						1
C4orf51																				0
C5			1			1														2
C5AR2																				0
C5orf17																				0
C5orf22																				0
C5orf24																				0
C5orf30			1	1			1													3
C5orf38				1		1				1			1	1				1		6
C5orf42																				0
C5orf46																				0
C5orf47			1																	1
C5orf49																				0
C5orf51																				0
C5orf52																				0
C5orf58																				0
C5orf63																				0
C5orf64-AS1																				0
C5orf66		1	2	1	1	1		1	1	1	1		1	1	1	1		1	1	16
C5orf66-AS2																				0
C5orf67		1	1																	2
C6																				0
C6orf10																				0
C6orf106		2	1	2			1		1	1						1				9
C6orf118																				0
C6orf120																				0
C6orf132																				0
C6orf136			1																	1
C6orf141																				0
C6orf163		1	1	1			1		1	1				1						7
C6orf183																				0
C6orf201			1																	1
C6orf222																				0
C6orf226												1								1
C6orf47													1							1
C6orf52			1																	1
C6orf62																				0
C6orf89																				0
C6orf99																				0
C7										1										1
C7orf25																				0
C7orf26																				0
C7orf31																				0
C7orf33																				0
C7orf49	1	1	1	1	1	1	1	1	1	1	1	1	1	1	1	1	1	1	1	19
C7orf50	2	2	5	4	2	2	2	2	4	2	3	1	1	3	1	2	2	3	2	45
C7orf57																				0
C7orf61																				0
C7orf65																				0
C7orf66		1	1	1	1	1	1	1	1		1	1					1	1	1	13
C7orf69		1	1						1	1				1						5
C7orf71																				0
C7orf72	1		1	1		1				1	1	1			1	1		1		10
C7orf73																				0
C7orf77																				0
C8A																				0
C8B		1	1						1				1							4
C8orf22			1																	1
C8orf31																				0
C8orf33	1	1	1	1	1	1	1	1	1	1		1	1	1	1		1		1	16
C8orf34																				0
C8orf34-AS1																				0
C8orf37																				0
C8orf37-AS1									1				2							3
C8orf4			1																	1
C8orf44																				0
C8orf44-SGK3																				0
C8orf46																				0
C8orf58			1					1												2
C8orf59		1	1	1	1	1	1	1	1	1	1	1	1	1	1	1	1	1	1	18
C8orf86																				0
C8orf87																			1	1
C8orf88																				0
C9orf116																				0
C9orf129																				0
C9orf135			1	1		1		1	1								1	1	1	8
C9orf147																				0
C9orf152																				0
C9orf153																				0
C9orf170																				0
C9orf3		1	1		1	1	1		1	1	1		1	1		1	1	1	1	14
C9orf40													1							1
C9orf50																				0
C9orf57																				0
C9orf62																				0
C9orf64																				0
C9orf66																				0
C9orf72			1																	1
C9orf84																				0
C9orf92																				0
CA1							1												1	2
CA10																				0
CA13		1	1	1		1			1							1			1	7
CA2																				0
CA3																1		1		2
CA7																				0
CA8	1	2	1	1	1	1	1	1	2	1	1		1	1	1	1	1	1	1	20
CAB39																				0
CAB39L		1																		1
CABLES1																				0
CABLES2			1							1										2
CABP1																				0
CABP4																				0
CABP5																				0
CABP7																				0
CABS1																				0
CABYR																				0
CACHD1			1																	1
CACNA1A	1	1	1	1	2	1	1	1	2	1	1	1	1	1	1	1	1	1	1	21
CACNA1C		1	2	1	1					1			1			1	1	1		10
CACNA1C-AS4																				0
CACNA1C-IT2																				0
CACNA1D		1														1				2
CACNA1E		2	4	2	2	1	1	1	2	2	2		1	2		1		2	1	26
CACNA1G																				0
CACNA1G-AS1		1	1	1						1	1	1	1				1	1		9
CACNA1H			1																	1
CACNA1I																				0
CACNA2D1			1																	1
CACNA2D2																				0
CACNA2D3			1					1						1			1			4
CACNA2D4	1	1	2	2	3	1	1	1	1	1	1	1	1	1		2	1	1	1	23
CACNB1																				0
CACNB2			1																	1
CACNB4		1	1	1		1	1		1	1	1						1	1		10
CACNG1		1	1							1						1	1			5
CACNG3																				0
CACNG4																				0
CACNG5						1														1
CACNG7																				0
CACNG8																				0
CACTIN																				0
CACUL1																				0
CAD	1												1							2
CADM1			1																	1
CADM2		1		1					1							1				4
CADM3																				0
CADPS		1																		1
CADPS2				1												1	1			3
CAGE1																		1		1
CAHM								1												1
CALB1									1											1
CALCA																				0
CALCOCO2																				0
CALCR																				0
CALCRL																				0
CALD1		1	4	2		1			2	2	1		1	1		1	1	1	3	21
CALHM1			2							1										3
CALHM2																				0
CALM2															1					1
CALM3																				0
CALML3																				0
CALML3-AS1																				0
CALML4													1							1
CALML6																				0
CALN1			1																	1
CALU																				0
CAMK1	1	1	1	1	1	1	1	1	1	1	1	1	1	1	1	1	1	1	1	19
CAMK1D			1								1					1				3
CAMK2A																				0
CAMK2B	1	1	2	1	1	1	1	1	1	1	2	1	1	1	2	1	1	1	1	22
CAMK2D													1							1
CAMK2G			1																	1
CAMK4			1																	1
CAMKK1																				0
CAMKK2																				0
CAMKMT			1	1								1								3
CAMKV	1																			1
CAMLG												1								1
CAMSAP1										1										1
CAMSAP2			1	1																2
CAMTA1	1	4	6	5		4	3	2	2	3			2	2	2	1	3	1	1	42
CAND1.11		2	1	1					1	1								1		7
CAND2																				0
CANT1			1																	1
CANX			1																	1
CAP2																				0
CAPG																				0
CAPN1			1																	1
CAPN10		1	1	1		1				1	1		1			1		1		9
CAPN12										1										1
CAPN13																				0
CAPN14				1																1
CAPN15		1	1	1	1	1	1			1	1		1		1				1	11
CAPN2			1					1												2
CAPN3					2											1				3
CAPN5																				0
CAPN7														1						1
CAPN8																				0
CAPN9																				0
CAPNS1																				0
CAPRIN1			1																	1
CAPRIN2																				0
CAPS																				0
CAPS2																				0
CAPZA2																				0
CAPZA3																				0
CAPZB																				0
CARD10																				0
CARD11					1															1
CARD14						1														1
CARD17																				0
CARD18																				0
CARD8																				0
CARF																				0
CARHSP1											1									1
CARM1																				0
CARMIL1		2	2		1		2	1	2	1	2		1	1			1	1		17
CARMIL2																				0
CARMN																				0
CARS																				0
CARS2			3																	3
CARTPT		2	1		1					1				1						6
CASC1																				0
CASC10					1															1
CASC15		1	1						1	1										4
CASC16				1																1
CASC17																				0
CASC18			1						1										1	3
CASC2			1																	1
CASC20			1																	1
CASC21																				0
CASC23																				0
CASC3																				0
CASC4																				0
CASC6																				0
CASC8			1																	1
CASC9												1								1
CASD1																				0
CASKIN1																				0
CASKIN2																				0
CASP10																				0
CASP12																				0
CASP14																				0
CASP16P																				0
CASP3																				0
CASP4																				0
CASP5																				0
CASP6										1										1
CASP7			1		1			1					1				1			5
CASP8																				0
CASP8AP2																				0
CASQ1								1												1
CASQ2			1	1						1	1		1		1	1				7
CASR			1																	1
CASS4																				0
CAST				1				1								1		1		4
CASZ1	1	2	3	2	1	2	1	1	1	2	1		2		1		1	2	1	24
CATSPER3		1		1					1											3
CATSPER4																				0
CATSPERB		1	2	1	1	2	1	1	1	1	1	1	1	1	1	1	1	1	1	20
CATSPERE																				0
CAV1																				0
CAV2	1					1				1								1		4
CAVIN1																				0
CAVIN2																				0
CAVIN3																				0
CAVIN4																				0
CBARP																				0
CBFA2T2																				0
CBFA2T3	2	2	3	2	1	2	1	2	2	1	1	2	2	2	2	2	2	2	2	35
CBFB																				0
CBLB										1			1						1	3
CBLL1																				0
CBLN1																				0
CBLN2																				0
CBLN4																				0
CBR3-AS1																				0
CBR4		1	1	1			1													4
CBS																				0
CBX2																				0
CBX4	1	2	2	2	1		1		1	2	2		1	2		1	1	2		21
CBX6																				0
CBX7			1																	1
CBX8																				0
CBY1																				0
CBY3		1	1	1												1				4
CCAR1																				0
CCAR2							1		1											2
CCAT1																				0
CCDC102B																				0
CCDC105		1							1											2
CCDC106																				0
CCDC112		1	1																1	3
CCDC12																				0
CCDC121			1																	1
CCDC122		1	1	1	1	1	1		1	1	1		1			1	1		1	13
CCDC124																				0
CCDC125			1																	1
CCDC129		1				1				1										3
CCDC130													1							1
CCDC14																				0
CCDC140																				0
CCDC141				1																1
CCDC142																				0
CCDC144NL-AS1			1								1									2
CCDC146																				0
CCDC148			1																	1
CCDC149			1	1	1	1	1	1	1	1	1	1	1			1	1	1	1	15
CCDC153																				0
CCDC154																				0
CCDC158																				0
CCDC166																				0
CCDC167																				0
CCDC168																				0
CCDC169																				0
CCDC169-SOHLH2																				0
CCDC17																				0
CCDC170		1																		1
CCDC171																				0
CCDC172		1	2	1					1				1			1				7
CCDC174							1													1
CCDC175																				0
CCDC177															1					1
CCDC178																				0
CCDC179																				0
CCDC18																				0
CCDC181				1						1										2
CCDC184																				0
CCDC185										1										1
CCDC186																				0
CCDC18-AS1		1	1	1	1	1	1		1	1			1	1		1	1		1	13
CCDC190																				0
CCDC191			1																	1
CCDC192										1		1	1							3
CCDC196			1						1	1										3
CCDC26																	1			1
CCDC27																				0
CCDC28A						1														1
CCDC28B																				0
CCDC3																				0
CCDC30																				0
CCDC33			1			1						1								3
CCDC34		1	1	1	1	1	1	1	1	1	1	1	1	1		1	1	1	1	17
CCDC36																				0
CCDC37-AS1			1																	1
CCDC38									1											1
CCDC39																				0
CCDC40		1	1	1	1														1	5
CCDC42																				0
CCDC50		1	2	1						1										5
CCDC51																				0
CCDC57	1	1	1	1						1								1		6
CCDC59																				0
CCDC6																				0
CCDC60	1	2	2	2	1	1	1	1	2	2	2	1	1	1	1	1	1	1	1	25
CCDC61																				0
CCDC62		1	1	1	1	1	1	1	1				1	1		1			1	12
CCDC65																				0
CCDC68																				0
CCDC69																				0
CCDC7			1													1				2
CCDC70																				0
CCDC71L																				0
CCDC77				1				1												2
CCDC80		1	1	1	1	1	1	1	1	1	1			1	1		1	1	1	15
CCDC81		1																		1
CCDC82																				0
CCDC83																				0
CCDC84							1		1	1										3
CCDC85A				1																1
CCDC85B																				0
CCDC85C	1			1							1									3
CCDC87																				0
CCDC88A		1	2				1		2	1									1	8
CCDC88B																				0
CCDC88C		2	2	2	1			1	3	2	1		1	1		2	1	1	2	22
CCDC89																				0
CCDC9																				0
CCDC90B																				0
CCDC91																				0
CCDC92																	1			1
CCDC96																				0
CCER1																				0
CCHCR1																				0
CCIN																				0
CCKBR		1														1		1		3
CCL11																				0
CCL18																				0
CCL2																				0
CCL20																				0
CCL26				1																1
CCL28																				0
CCL7																				0
CCL8																				0
CCM2L													1							1
CCNA1																				0
CCNA2																				0
CCNB1			1							1			1							3
CCNB1IP1																				0
CCNC			1	1							1									3
CCND1																				0
CCND2																				0
CCND3																				0
CCNDBP1																				0
CCNE1		1	2				1			1						1			1	7
CCNF																				0
CCNG1																				0
CCNG2	1	1	1					1								1	1		1	7
CCNH		1	1																	2
CCNI								1												1
CCNL1																				0
CCNL2																				0
CCNT2			1																	1
CCNY		1		1	1				1	1										5
CCP110																				0
CCR1																				0
CCR10																				0
CCR2									1	1										2
CCR4																				0
CCR6		1																		1
CCS																				0
CCSER1																				0
CCSER2	1					1	1							1				1	1	6
CCT2																				0
CCT4		1			1	1					1									4
CCT6A																				0
CCZ1B																				0
CD109																				0
CD163										3	4		5							12
CD164L2																				0
CD177																				0
CD180		1	1	1	1	1	1		1	1	1	1	1	1		1		1	1	15
CD19																				0
CD1B																				0
CD1C																				0
CD1D																				0
CD1E																				0
CD200																				0
CD200R1																				0
CD244																				0
CD247																				0
CD276		1			1			1												3
CD28																				0
CD2AP																				0
CD300E																				0
CD302			1														1			2
CD33																	1			1
CD34		2	2	1		1		1		1								1	1	10
CD36				1			1		1								1	1		5
CD37																				0
CD3G																				0
CD4																				0
CD40																				0
CD44			1																	1
CD46																				0
CD47																				0
CD48																				0
CD53			1	1		1				1										4
CD55			1																	1
CD58																				0
CD59																				0
CD5L																				0
CD6																				0
CD69																				0
CD72		1	1	1				1		1	1		1							7
CD81																				0
CD81-AS1																				0
CD82																				0
CD83		1	2																	3
CD84																				0
CD86																				0
CD8A		1	1						1	1								1		5
CD8B2													1							1
CD9																		1		1
CD93																				0
CD96																				0
CDADC1																				0
CDAN1					1															1
CDC123	1		1		1	1			1											5
CDC14A			1																	1
CDC14B																				0
CDC14C					1															1
CDC16																				0
CDC20B				1																1
CDC23			1	1																2
CDC25A																				0
CDC25B																				0
CDC27																				0
CDC34			1						1											2
CDC37																				0
CDC42																				0
CDC42BPA		1		1				1		1							1	1		6
CDC42BPB			1							1										2
CDC42EP2																				0
CDC42EP3		1	2	1					1		1		1							7
CDC42EP4	1																			1
CDC42EP5																				0
CDC5L																				0
CDC6																				0
CDC7														1						1
CDC73		4	3	3	1	3	2	2	3	3	2		2	1		2		1	2	34
CDCA2		1																		1
CDCA4	1		2	1			1	1	1		1	1		1		1	1			12
CDCA7																				0
CDCA7L																				0
CDCP1			1										1							2
CDH1																				0
CDH10																				0
CDH11			1																	1
CDH12		1		1		1	1					1	1			1				7
CDH13	2	1	1	1	1	1	1	1	1	1	1	1	1	1	1	1	1	1	2	21
CDH17			1	1	1				1	1										5
CDH18										1										1
CDH18-AS1																				0
CDH19																				0
CDH2																				0
CDH22																				0
CDH23	1	2	4	2	1	1	2	1	1	2	1	1	2	1	1	1	1	1	1	27
CDH26																				0
CDH3																				0
CDH4					1															1
CDH6		1								1										2
CDH8		1	1	1	1		1	1	1	1	1	1	2	1			1	1	1	16
CDH9																				0
CDHR2	1	1	1	1	1	1	1	1	1	2	1	1	1	1		1	1	1	1	19
CDHR3																				0
CDHR5																				0
CDIPT-AS1																				0
CDK1													1							1
CDK10																				0
CDK11B																				0
CDK12																				0
CDK13																				0
CDK14			2			1														3
CDK15			2																	2
CDK17																				0
CDK18																				0
CDK20																				0
CDK2AP1			1	1					1											3
CDK2AP2			1																	1
CDK5RAP2																				0
CDK5RAP3																				0
CDK6		1																		1
CDK8		1	1						1											3
CDKAL1		1		1			1			1										4
CDKL1																				0
CDKL2																				0
CDKL3		1	1	1		1		1	1	1			1	1		1	1		1	12
CDKL4																				0
CDKN1A																		1		1
CDKN1C																				0
CDKN2AIP		1																		1
CDKN2B-AS1																				0
CDKN2C			1																	1
CDON			1								1			1						3
CDR2		1	1		1		1		1	1	1			1		1	1			10
CDR2L																				0
CDRT15																				0
CDS1		1	1	1			1		1	1			1	1		1		1		10
CDS2		1	1	1	1			1			1							1	1	8
CDSN								1	1		1					1				4
CDV3																				0
CDX1																				0
CDX2																				0
CDYL		2	3	1		1	1	1	2	2	1		2	2		1	1		1	21
CDYL2																				0
CEACAM16																				0
CEACAM19			1	1		1			1		1									5
CEACAM20		1	2	1					2	1	1			1		1	1	1		12
CEACAM5																				0
CEACAM7			1																	1
CEBPG																				0
CEBPZOS			1																	1
CECR2																				0
CECR7																				0
CELA2A																				0
CELF1																				0
CELF2			2							1			1							4
[truncated: 12,602 more rows]

## Sheet: Hypo-Reference
Reference - Hypo-methylated SEMs
LOCUS	A10	A23	A33	A45	A57	A92	X03	X06	X10	X004.s	X018.s	X028.s	X046.s	X052.s	X057.s	X075.s	X077.s	X089.s	X094.s	X108.s	X156.s	X194.s	X197.s	X201.s	X216.s	X218.s	X242.s	X245.s	X251.s	X270.s	X285.s	X289.s	X296.s	X298.s	X299.s	X303.s	X312.s	X318.s	X325.s	X366.s	X378.s	X381.s	X383.s	X415.s	X417.s	X428.s	X429.s	X452.s	X459.s
NOV
A1BG																																									1
A1CF
A2M										1
A2ML1																					1
A3GALT2		1
AACS						2				1							1														2
AACSP1
AADAC																								1
AADACL2-AS1																																1
AADACL3
AAED1										1
AAGAB										1											1
AAK1
AAMDC
AAR2
AARD
AARS																					1
AARS2
AASDH
AASDHPPT
AASS										1
AATBC																								1
AATF
AATK										1																								1							1
AATK-AS1
ABAT		1
ABCA1
ABCA13
ABCA17P		1
ABCA2										1											1
ABCA3
ABCA4										1											2				1
ABCA5																								1
ABCA6
ABCA7																					1											1
ABCA8
ABCA9										1
ABCB1										1
ABCB10																					1																								1
ABCB11										1
ABCB4
ABCB5																																																	1
ABCB8
ABCB9																	1
ABCC1							1	2		1
ABCC11
ABCC12																					1
ABCC13
ABCC3
ABCC4					1				1											1									1																		1
ABCC5
ABCC9										1
ABCD2
ABCE1
ABCF1																								1
ABCF2																	1
ABCG1
ABCG2
ABCG5
ABCG8																																												1
ABHD1																							1															1
ABHD11																																1
ABHD12
ABHD12B
ABHD16A
ABHD16B																																														1
ABHD17B
ABHD17C												1
ABHD18																								1								1
ABHD2										1											1
ABHD4
ABHD5
ABHD6
ABHD8										2						1	1				2											1
ABI1
ABI3BP										1																				1
ABL1
ABL2										1
ABLIM1																					1
ABLIM2						1									1		1	1																											1			1
ABLIM3
ABO		1											1								1																								1		1
ABR		1		1	1					1		1				1					4					1	1		1
ABRA										1
ABRAXAS1																											1
ABRAXAS2
ABT1										1							1							1
ABTB1
ABTB2		1				1										1
ACACA																						1
ACACB
ACAD10
ACAD8
ACADL										2
ACADS																																												1
ACADSB
ACADVL										1						1
ACAN																					1
ACAP2										2							1				1																												1
ACAP3																				1	1															1				2					1
ACAT1
ACAT2																					1
ACBD3										1																						1
ACBD5
ACBD6																1
ACBD7-DCLRE1CP1
ACCS																								1
ACER3
ACHE																								1								1
ACIN1										1
ACKR1															1													1
ACKR2																					1										1
ACKR3										1																														1						1
ACLY
ACMSD
ACO2																					1
ACOT11
ACOT6
ACOT7																	1			1
ACOX1																					1
ACOX2
ACOX3		1														1	1																						1
ACOXL																																1
ACOXL-AS1
ACP1
ACP5		1																			1
ACP6
ACPP										1											1
ACSBG1																1
ACSBG2
ACSF3							1		1	1						2	2
ACSL1								1
ACSL3
ACSL5
ACSL6
ACSM4																								1
ACSM5
ACSM6										1
ACSS1
ACSS2
ACSS3																					1
ACTA2
ACTA2-AS1
ACTBL2
ACTG1P17
ACTG2
ACTL7B													1					1
ACTL8								1																												1
ACTL9																																					1
ACTN1
ACTN1-AS1										1
ACTN2																	1				1			1			1																						1
ACTN3					1
ACTR10										1
ACTR1B																1
ACTR2
ACTR3															1
ACTR3B										1		1				1										1												1											1
ACTR3BP2		2
ACTR3BP5																													1
ACTR3C
ACTR6
ACTR8
ACTRT2
ACVR1										1
ACVR1C
ACVR2A										1							1
ACVR2B
ACVRL1
ACYP1
ACYP2													2
ADA2																					1
ADAD1										1
ADAL
ADAM10							1			1
ADAM12																	1
ADAM15
ADAM17
ADAM18
ADAM19		1
ADAM20										1
ADAM21P1
ADAM23																												1
ADAM29
ADAM30
ADAM33								1																				1
ADAM5
ADAM6
ADAM8
ADAM9
ADAMTS10	1															1					1		1	2																1					1
ADAMTS12
ADAMTS13
ADAMTS14
ADAMTS15				1						1											1																							1
ADAMTS16																																						1						1
ADAMTS17					1																																			1
ADAMTS18										1										1
ADAMTS19
ADAMTS2										1		1									1																												1
ADAMTS20
ADAMTS3
ADAMTS4																																									1
ADAMTS5
ADAMTS6
ADAMTS7
ADAMTS8
ADAMTS9
ADAMTS9-AS1																	1
ADAMTS9-AS2
ADAMTSL1							1																			1
ADAMTSL2
ADAMTSL3
ADAMTSL5
ADAP1																					1											1
ADAP2								1																			1
ADARB1		2				1																																							1		2
ADARB2				1			1	3	1	4					1	2	3	2	1		3			1												1	1	1					1		1				1
ADARB2-AS1																					1																											1
ADAT3																																													1
ADCK1
ADCK5																					1
ADCY1
ADCY10																					1
ADCY10P1
ADCY2
ADCY3										1
ADCY8																																					1
ADCY9		1						1																1								1												1
ADCYAP1R1				1						2
ADD1
ADD2										1						1																																	1
ADD3
ADD3-AS1
ADGB								1		1
ADGRA1										1														1								2												1
ADGRA2			1
ADGRA3		1																			2			1
ADGRB1			1											1	1		1							1	1
ADGRB2
ADGRB3
ADGRD1								1								1					1											1				1	1
ADGRE4P
ADGRE5
ADGRF1																																		1
ADGRF2																																								1
ADGRF3
ADGRF4
ADGRF5
ADGRG1							1																																1
ADGRG5																														1
ADGRG6																					1
ADGRG7										1								1			1									1
ADGRL1																																1
ADGRL2																								1
ADGRL3										2
ADGRL3-AS1										1
ADGRL4										1																						1
ADGRV1																					1																		1
ADHFE1
ADI1																					1
ADIG																					1
ADIPOQ																					1
ADIPOQ-AS1				1									1												1
ADK
ADNP2								1			1												1									1
ADO									1	1
ADPGK
ADPRH
ADPRHL1						3										2								1	1
ADPRM
ADRA1A
ADRA1D
ADRA2A										1
ADRA2C
ADRB1										1
ADRB2
ADRB3													1									1
ADRM1				1
ADSS										1
ADSSL1										1			1													1												1		1
ADTRP										1										1																									1
AEBP1																					2																					1
AEBP2									1	3
AFAP1																			1		1															1							1			1			1
AFAP1-AS1					1	1								1							1															1
AFAP1L1
AFAP1L2
AFDN										1
AFDN-AS1
AFF1																					1
AFF3										2																							1
AFF4
AFG1L																					1
AFG3L1P
AFG3L2			1
AFP
AFTPH
AGA
AGAP1		1						1		1						1					6			1																									1
AGAP1-IT1																															1
AGAP2
AGAP2-AS1																																1
AGAP3																	1
AGBL1																1																														1
AGBL2																																											1
AGBL3
AGBL4										1
AGFG1										1							1
AGFG2																															1
AGGF1
AGK										1
AGL																					1
AGMAT
AGMO
AGO1
AGO2										1							1				3											1						1			1					1	1
AGO3										1
AGPAT1										1						1								1
AGPAT2					1
AGPAT3
AGPAT4										1						1																					1
AGPAT5				1						1																																							1
AGPS
AGR2										1
AGR3
AGRN					1	1					1					1					1											1															1
AGT
AGTPBP1
AGTR1																	1
AGTRAP
AGXT
AGXT2
AHCTF1
AHCY
AHCYL1
AHCYL2
AHDC1										1
AHI1
AHNAK
AHNAK2																1					1												1
AHR										1
AHRR		1			1				2				1			1	1		2													1								1
AHSA1																																			1
AHSA2
AHSP				1																	2
AICDA
AIDA
AIFM2
AIG1
AIM2
AIMP1
AIMP2																					1
AIP
AIPL1
AIRE																	1															1
AIRN
AJAP1								1									1												1
AK2																					1
AK4
AK5																					1
AK8																								1
AK9										1
AKAIN1
AKAP1
AKAP10										1						1
AKAP11
AKAP12																		1
AKAP13																					1
AKAP3																	1				1
AKAP6
AKAP7										2
AKAP8
AKAP8L
AKAP9
AKIRIN1
AKIRIN2
AKR1B1
AKR1C2										1							1
AKR1C3										2
AKR1C4										1
AKR1C8P
AKR1D1
AKR1E2
AKR7A2	1		1				1				1													1				1			1					1												1	1
AKT1						1				1							2			1																			1
AKT2
AKT3									1	1															1
AKTIP
ALAS1																																										1
ALB										4							1				1
ALCAM										3							1							1												1
ALDH16A1																1
ALDH18A1										1
ALDH1A2
ALDH1L1													1
ALDH1L1-AS2										1																																						1
ALDH3A2
ALDH3B2
ALDH4A1										1									1
ALDH6A1
ALDH7A1																	1
ALDH8A1										1
ALDH9A1
ALDOA
ALG1
ALG10		1		1					1							1	1				3			1
ALG10B																					1
ALG14																					1
ALG6										1																				1
ALG8
ALG9																																	1
ALK				1
ALKAL1										1
ALKBH3																						1												1
ALKBH3-AS1
ALKBH4													1
ALKBH5
ALKBH8
ALLC																					1
ALMS1
ALOX12B
ALOX12P2
ALOX15																																				1
ALOX15B
ALOX5		2								1						1
ALOX5AP																1
ALOXE3
ALPI								1
ALPK1										1											1
ALPK2
ALPK3	1
ALPL									1
ALPP
ALPPL2					2										1			1								1	1																				2
ALS2										1
ALS2CR12
ALX4										2
AMBN																					1
AMBP
AMBRA1		1																														1
AMD1			1
AMDHD1										1
AMER3	1							1
AMFR
AMH																											1
AMHR2
AMIGO2
AMMECR1L							1
AMN										1							1
AMN1
AMOTL1										2							1				1
AMOTL2
AMPD1										3
AMPD2		1
AMPD3
AMPH
AMTN
AMZ1										1																					1
AMZ2
AMZ2P1
ANAPC1
ANAPC11																					1
ANAPC13																													1
ANAPC15																					1
ANAPC4
ANAPC5
ANGEL2
ANGPT1										2														1																									1
ANGPT2																								1											1	1
ANGPT4
ANGPTL1
ANGPTL5
ANGPTL6
ANK1											1							1	1							1														1
ANK2
ANK3										1							3				1
ANKDD1B										1
ANKFN1
ANKFY1													1			1
ANKH								1
ANKIB1										1
ANKLE2																					1
ANKMY1																1
ANKMY2																	1
ANKRA2
ANKRD1
ANKRD10
ANKRD11												1				2	1				1			1								1	1				1									1			1
ANKRD12												1
ANKRD17										1
ANKRD18DP
ANKRD20A11P			1												1		1
ANKRD20A19P										1
ANKRD20A3
ANKRD20A9P
ANKRD22										2
ANKRD24
ANKRD26
ANKRD26P1
ANKRD27																																									1
ANKRD28								1		1
ANKRD29
ANKRD30A
ANKRD30BL																																				1
ANKRD30BP3		3													3					2																1
ANKRD31
ANKRD33												1											1																	1
ANKRD33B
ANKRD34B
ANKRD34C
ANKRD34C-AS1																					1
ANKRD35
ANKRD36BP1
ANKRD37
ANKRD44																					1
ANKRD44-IT1
ANKRD45										1
ANKRD46
ANKRD49
ANKRD50
ANKRD53	1
ANKRD54
ANKRD55													1								1		1								1										1
ANKRD6
ANKRD60
ANKRD61																																1
ANKRD62		1
ANKRD62P1-PARP4P3
ANKRD63
ANKRD66
ANKRD7										1						1																					1
ANKRD9																									1																						1
ANKS1A										2							1						1
ANKS1B								1		1														1
ANKS3																																												1
ANKS4B
ANKS6
ANKUB1
ANKZF1
ANLN
ANO1								1							1																				1
ANO10										1			1								1
ANO2
ANO3
ANO4
ANO5
ANO6										2							2		1																							1							1
ANO7																					1
ANO9		1											1
ANP32A
ANP32AP1																					2
ANP32E
ANPEP
ANTXR1										1																												1
ANTXR2									1	2
ANTXRL
ANTXRLP1
ANXA1										1							1
ANXA11																						1												1					1						1
ANXA13
ANXA2
ANXA3
ANXA4										1
ANXA5
ANXA6								1																								1
ANXA7
ANXA9
AOAH
AOC1																								1
AOC4P
AOX1										1
AOX3P-AOX2P
AP1AR
AP1G1																					1
AP1M2
AP1S1
AP1S3
AP2A1
AP2A2										2						1					1
AP2B1										1											1											1
AP2M1			1																					1		1			1
AP2S1
AP3B1										2
AP3D1																1	1				1
AP3M1
AP3S1																					1
AP3S2
AP4B1-AS1
AP4E1										1																						1
AP5M1
AP5Z1
APAF1
APBA1																	1
APBA2										1											1
APBA3																					1
APBB1										1
APBB2
APC		1
APC2
APCDD1							1			1
APCDD1L																1					1
APEH																					1
APEX1
API5										1
APLF										1
APLP1																	1
APLP2			1				1					1								1		1														1				1	1								1
APMAP
APOA1-AS
APOA5
APOB
APOBEC1																													1
APOBEC2																	1	1																									1
APOBEC3F
APOBEC3H
APOBEC4
APOBR																																1
APOC1P1																1					1
APOC4
APOC4-APOC2																					1
APOD
APOE																					1															1
APOF																								1
APOH
APOL3
APOM
APOOP5																									1
APOPT1
APPBP2
APPL2
APTR
APTX
AQP1																	1							1
AQP11
AQP12A																																														1
AQP2
AQP4
AQP5
AQP9										2
AQR
ARAP1
ARAP2										2														1								1				1
ARAP3									1																									1
ARC																								1
ARCN1
AREG
ARF1
ARF3																					1
ARF4
ARF6										1
ARFGAP1																	1
ARFGAP2										1
ARFGEF1										1
ARFGEF2
ARFGEF3		2														1									1							1									1
ARFIP1
ARG1
ARGFX
ARGLU1										1
ARHGAP1																					1
ARHGAP10
ARHGAP12
ARHGAP15										1																										1
ARHGAP17			1
ARHGAP18																	1							1
ARHGAP19
ARHGAP19-SLIT1
ARHGAP20									1	2											2
ARHGAP22																																													1
ARHGAP23																																1
ARHGAP24
ARHGAP25
ARHGAP26			1																									1
ARHGAP27																						1										1			1								1					1
ARHGAP28
ARHGAP29										1																							1		1
ARHGAP31		1
ARHGAP32										1
ARHGAP35																																1
ARHGAP39		1						1		3							1				1							1								1			1								1
ARHGAP40								1																																				1
ARHGAP42										1							1
ARHGAP44																								1
ARHGAP45
ARHGAP5
ARHGAP5-AS1
ARHGAP8													1
ARHGAP9										1			1				1
ARHGDIG	1																																	1
ARHGEF1																					1
ARHGEF10					1					1							1							3							2																1
ARHGEF10L		1														1	1				1
ARHGEF12										2
ARHGEF16																																						1				3					1
ARHGEF17																					1											1									3
ARHGEF18										1
ARHGEF25																					1
ARHGEF26
ARHGEF28		1			2														1														1
ARHGEF3			1							1												1
ARHGEF33
ARHGEF37
ARHGEF38										1
ARHGEF39		1
ARHGEF4		2														1																						1
ARHGEF7		4														1					1
ARID1A
ARID1B										2							2				1
ARID2										1
ARID3A			1																1																1
ARID3C
ARID4A
ARID5A																1
ARID5B										1							1
ARIH1
ARL1
ARL10																																1
ARL13B										1							1
ARL14																					1
ARL14EP										1
ARL15		1								2											2			1
ARL4A
ARL4C																																1
ARL4D
ARL5B										1
ARL6
ARL6IP1
ARL6IP6
ARMC1
ARMC10																	1
ARMC12
ARMC2										1
ARMC3
ARMC4										1
ARMC4P1
ARMC5																2																1
ARMC7
ARMC8																					1
ARMC9
ARMS2
ARMT1																	1
ARNT										1										1
ARNT2																		1
ARNTL2
ARPC1A
ARPC3
ARPC4
ARPC4-TTLL3
ARPIN																																														1
ARPP19																	1
ARPP21		1																						1
ARRB1
ARRDC3
ARRDC3-AS1										3																						1
ARRDC4
ARRDC5																	1
ARSA
ARSB
ARSG										2
ARSI
ARSJ																							1												1
ARSK																																			1
ART1
ART3										1						1
ART4										1						1					1
ARV1
ARVCF
ASAH1
ASAH2
ASAP1										1			1				1				1				1
ASAP2
ASAP3
ASB1																																													1
ASB10
ASB13							1														1
ASB14
ASB15
ASB16-AS1																								1
ASB17										1
ASB18																					1
ASB2																	2																										1
ASB3
ASB4										2														1
ASB5
ASB6		1
ASB7		1																																	1
ASB8										1
ASB9P1
ASCC1			1
ASCC2
ASCC3										1
ASCL2
ASCL3										1
ASCL4		1
ASF1A
ASGR2																																					1
ASH1L
ASH1L-AS1
ASH2L										1
ASIC2																																1
ASIC5
ASIP
ASL
ASNSD1										1											1
ASNSP1										1							1
ASPA										1
ASPG
ASPH										2								1
ASPHD2
ASPM
ASPN										1
ASPSCR1
ASRGL1										1						2
ASS1
ASTE1
ASTN1								1
ASTN2	1
ASXL1
ASXL2																					1
ASZ1																					1
ATAD1																									1
ATAD2										1
ATAD2B										1
ATAD3A
ATAD3B
ATAT1
ATE1
ATE1-AS1
ATF1
ATF2
ATF3									1
ATF6																2
ATF6B																					1
ATF7IP																																									1
ATF7IP2										1
ATG10										1
ATG101
ATG13
ATG14
ATG16L1										1
ATG2A																																		1
ATG2B
ATG4B										1						1					1
ATG4C										1
ATG5																1
ATG7										3							1				2											1
ATG9A																	1
ATG9B					1
ATL1
ATL3										1							1
ATM										2
ATN1										1
ATOH1
ATOH7																	1				1			1
ATOH8																					1
ATOX1										1
ATP10A														1										1	1
ATP10B										2
ATP10D																			1		1
ATP11A				1						2						2		2		1	1					1						2		1		1					3							1	1
ATP11A-AS1																					1
ATP11AUN			1
ATP11B										1
ATP12A																	1
ATP13A1																					2
ATP13A3										1
ATP13A4								1
ATP13A4-AS1																				1
ATP13A5
ATP1A1										1
ATP1A1-AS1										1
ATP1A2
ATP1A3
ATP1A4																																		1
ATP1B2
ATP1B3
ATP2A1																														1
ATP2A2										1
ATP2A3																								1
ATP2B1
ATP2B1-AS1										1
ATP2B2																																				1
ATP2B4										1
ATP2C1			1
ATP2C2																		1			1
ATP2C2-AS1																																				1
ATP4A								1
ATP4B										1					1		1							1															1
ATP5A1
ATP5C1
ATP5G2
ATP5G3																					2
ATP5H
ATP5J
ATP5J2
ATP5J2-PTCD1																																		1
ATP5S																				1
ATP6AP1L		1									1										1																									1
ATP6V0A4										1
ATP6V0B																					1
ATP6V0E1																					1
ATP6V0E2																1
ATP6V0E2-AS1
ATP6V1A
ATP6V1B1
ATP6V1B2
ATP6V1C1
ATP6V1C2
ATP6V1D										1
ATP6V1E1
ATP6V1E2
ATP6V1F																																1
ATP6V1G2-DDX39B
ATP6V1G3
ATP6V1H
ATP8A1
ATP8A2										1
ATP8B1
ATP8B2
ATP8B4										2							1				1			1
ATP9B			1									1																									1									1			1
ATPAF2			1																	1
ATPIF1																					1
ATRAID										1
ATRIP
ATRN																					1
ATRNL1
ATXN1									1	1
ATXN10										1
ATXN2																						1
ATXN3										1
ATXN7																	2							1								1		1
ATXN7L1										1						2
ATXN7L3B
ATXN8OS
AUP1
AURKAIP1																	1
AUTS2						1				1			1			1
AVPR1A
AXDND1																																						1									1
AXIN1										1											1				1
AXIN2										1
AZGP1P1																															1
AZI2
AZIN2																1
AZU1																																										1
B2M
B3GALNT1																					1															1
B3GALNT2										1
B3GALT1
B3GALT2
B3GALT6		2																			2																								1
B3GAT1								1													1
B3GAT2																					1
B3GLCT										1											2
B3GNT2
B3GNT4
B3GNT5																																		1
B3GNT6
B3GNT8
B3GNTL1										2						1	2							1										1
B4GALNT1																																				1
B4GALNT2
B4GALNT3
B4GALNT4		2
B4GALT1
B4GALT2
B4GALT5
B4GALT6
B9D1										1
B9D2									1
BAALC										1
BAAT																												1
BABAM2																	1
BACE1																					1
BACE2
BACH1										1							1																			1
BACH2										2
BAG2										1
BAG3
BAG4
BAG6
BAHCC1										2							1																													1
BAHD1
BAIAP2																								1					1			1
BAIAP2-AS1				1
BAIAP2L1																								1
BAIAP2L2
BAIAP3														1
BAK1
BANCR
BANF1
BANF2															1
BANK1			1							1
BANP		1																			1											1
BAP1																					1
BARD1
BARHL2					1
BARX1-AS1																1
BARX2
BASP1
BATF
BATF3
BAZ1A
BAZ1B
BAZ2B																																	1														1
BBC3
BBIP1																					1
BBOF1
BBOX1																	1
BBOX1-AS1
BBS10										1
BBS12
BBS2
BBS5																					1
BBS9										4							1				2
BBX
BCAM																1																											1
BCAN					1
BCAP29
BCAR1																																										1
BCAR3																																						1
BCAS1										1														1
BCAS3										3							3				2
BCAS4																	1
BCAT1	1		1	1												1	1																			1		1										1	1
BCAT2										1											1
BCCIP
BCHE										1														1
BCKDHB										1						1	1											1
BCL11A										1							1
BCL11B										1						2					1					1	1						1
BCL2																					1
BCL2A1										1						1
BCL2L10
BCL2L11										1
BCL2L12																																									1
BCL2L14								1
BCL3																					1
BCL6
BCL6B
BCL7C
BCL9										1
BCL9L																					1
BCLAF1
BCO1
BCO2
BDH1
BDH2
BDKRB1
BDKRB2										1
BDNF										1
BDNF-AS																					1								1
BDP1
BECN1										1							1
BECN2																					1
BEGAIN																					1
BEND3																	1											1
BEND4										1
BEND6										1
BEND7		1								1																																							1
BEST1
BEST3
BEST4										1
BET1						1				3							2															1													1				1
BFSP1
BFSP2-AS1										1
BHLHA15	1
BHLHE40											1
BHLHE41																					1
BHMG1					1																1
BHMT					1				1
BHMT2
BICC1								1		2					1
BICD1			1																		1
BICD2							1		1
BICDL1	1																1
BICDL2
BICRA
BICRAL
BID	1										1																					1
BIK
BIN1															1						1
BIN3																																1
BIRC2																																				1
BIRC3
BIRC6
BIRC7										1
BIRC8																	1
BIVM
BIVM-ERCC5																																																	1
BLACAT1																					1
BLCAP							1														1
BLK
BLM																																1
BLMH				1							1				1																							1				1						1
BLNK
BLOC1S1-RDH5
BLOC1S4
BLOC1S5-TXNDC5
BLOC1S6
BLZF1
BMF
BMI1										1											1
BMP10
BMP2					1
BMP2K		1							1
BMP4																																					1
BMP5										1												1					1
BMP6										1
BMP7
BMPER								2		2
BMPR1A										1
BMPR1B										1
BMPR2
BMT2										1
BNC1
BNC2
BNIP1																																														1
BNIP2										2							2				1
BNIP3										2											1				1												1
BNIP3L																					1
BOC																																					1
BOD1
BOK								1		2															1																				1
BOK-AS1										1
BOLA1
BOLL		1								1																									1										1
BORA										1																									1
BORCS5																					1																					1
BORCS7-ASMT										1
BPGM										1											1
BPHL														1						1
BPI
BPIFA1
BPIFA3										1
BPIFA4P
BPIFB1
BPIFB3
BPTF										1
BRAF							1			1
BRAP
BRAT1																1																1
BRCA1
BRCA2																	1
BRD1										1											1			1
BRD2																1
BRD3																1
BRD4										1							1																						1
BRD7
BRD9			1	1																																	1
BRDT																			1
BREA2																1
BRE-AS1
BRF1			1																									1				1
BRF2
BRI3BP
BRICD5
BRINP1
BRINP2
BRIP1																					1
BRMS1L										1
BROX
BRPF1
BRPF3
BRSK1
BRSK2
BRWD1																																		1
BSDC1
BSG																					1											2				1
BSN
BSND
BSPH1														1
BSPRY
BST1
BTAF1
BTBD1
BTBD10										1
BTBD11					4
BTBD16
BTBD17
BTBD2				1
BTBD3										1														1
BTBD7
BTBD8
BTBD9
BTC										1						1
BTD																1
BTF3
BTF3P11																					1
BTG2
BTG3
BTG4
BTLA
BTN2A2																								1
BTN2A3P
BTN3A3																					1
BTNL10									1
BTNL2				1				1						1			1													1		1	1			1		1			1
BTNL8											1																1																	1
BTNL9										1
BTRC										1
BUB1																									1
BUB1B										1														1
BUB3				1		1	2									1
BUD13					1																				1
BUD23
BUD31
BVES
BZW1																								1
BZW2										1
C10orf105
C10orf107																																											1
C10orf111
C10orf120
C10orf126																1																		1
C10orf128										1																																			1
C10orf142
C10orf25			1
C10orf55										1
C10orf67
C10orf71	1
C10orf76
C10orf82																1
C10orf88		1
C10orf90												1																1
C10orf91																	1															1
C10orf99																																1
C11orf24
C11orf40
C11orf44																1
C11orf49								1		1
C11orf52
C11orf53																					1
C11orf54																														1													1
C11orf58		1	1		1							1
C11orf63									1												1
C11orf74										1	1
C11orf80																				1	1		1							1			1							1
C11orf84
C11orf86
C11orf87																	1				1
C11orf88
C12orf29
C12orf4
C12orf40
C12orf42
C12orf43
C12orf45																1
C12orf50										1
C12orf54
C12orf60										3
C12orf65
C12orf66
C12orf71
C12orf74
C12orf75	1									1			1																		1			1
C12orf76
C14orf1
C14orf105
C14orf132																					1
C14orf144		1			2					1															1																		1	1		1
C14orf159
C14orf166
C14orf177										1
C14orf180
C14orf2																					1								1
C14orf28										2
C14orf37			1							1
C14orf79					1																																1							1
C14orf80																	1
C14orf93
C15orf32
C15orf38-AP3S2				1
C15orf39
C15orf41
C15orf48
C15orf52			1																													1
C15orf53
C15orf54										1											1			1
C15orf59-AS1																1																				1											1
C16orf45
C16orf46
C16orf47		2															1
C16orf52										1
C16orf58
C16orf62																					1
C16orf72
C16orf74											1						1																	1	1
C16orf78
C16orf87										1
C16orf91																																				1
C17orf102					1										1
C17orf112										1
C17orf50
C17orf58																					1
C17orf62
C17orf64
C17orf67										1
C17orf74																	1
C17orf80
C17orf82					1
C17orf98
C17orf99
C18orf25										1
C18orf54
C18orf65																			1
C18orf8										1
C19orf12
C19orf25																	1
C19orf33
C19orf35																	1
C19orf38
C19orf47
C19orf48
C19orf57	1
C19orf68																					1					1
C19orf71
C1D
C1GALT1
C1orf100		2
C1orf105
C1orf109																					1
C1orf112																																1
C1orf116																															1
C1orf123
C1orf127
C1orf131										1
C1orf132													1
C1orf137
C1orf140																					1
C1orf141
C1orf146
C1orf159																																1
C1orf168
C1orf174	1	1
C1orf185
C1orf186
C1orf198
C1orf21										1																								1
C1orf220		1																			1
C1orf228
C1orf27										1							1
C1orf35		1
C1orf43								1
C1orf52									1						1													1
C1orf53
C1orf68										1											1
C1orf94																																												1
C1QB
C1QL1										1
C1QL2																																				1
C1QL3																																														1
C1QL4		1			1
C1QTNF1																1
C1QTNF12																					1											1
C1QTNF3-AMACR																1
C1QTNF4																1
C1QTNF5																																							1
C1QTNF8																	1															1												1	1
C1QTNF9		1
C1QTNF9B
C1R
C1S
C20orf141
C20orf194
C20orf202
C20orf203
C20orf204		1	1
C20orf27
C20orf85
C21orf33
C21orf58
C21orf62-AS1
C21orf91										2
C22orf34										1											1
C22orf42																					1
C22orf46																1																1
C2-AS1
C2CD2													1
C2CD4B																					1			1
C2CD5
C2orf15
C2orf27A
C2orf42
C2orf48																	1				1			1
C2orf54																					1
C2orf66										1
C2orf71
C2orf74
C2orf80
C2orf81
C2orf82
C2orf83										1														1
C2orf88										1
C2orf91										1
C3
C3AR1																					1
C3orf14										1
C3orf18
C3orf20			1																							1
C3orf22
C3orf30
C3orf33																					1
C3orf35
C3orf36
C3orf38		1
C3orf49
C3orf56
C3orf58										1							1
C3orf67					1					1							1
C3orf67-AS1
C3orf70										1							1
C3orf80
C3P1
C4A																										1																		1
C4BPA
C4orf17										1
C4orf19
C4orf22										1							1										1					1							1
C4orf26
C4orf3
C4orf32																																			1
C4orf33						1
C4orf45										2
C4orf46										1
C4orf47
C4orf48											1																											1
C4orf51
C5																1			1		1
C5AR2																	1
C5orf17
C5orf22																					1
C5orf24
C5orf30
C5orf38				1																																											1
C5orf42
C5orf46
C5orf47																					1																												1
C5orf49
C5orf51																					1
C5orf52
C5orf58													2								1
C5orf63																																																	1
C5orf64-AS1										3							1							1																								1
C5orf66					1								1								1
C5orf66-AS2
C5orf67
C6																																																	1
C6orf10										1
C6orf106																					1
C6orf118																																				1
C6orf120										1
C6orf132
C6orf136										1
C6orf141																	1
C6orf163
C6orf183										1
C6orf201										1														1
C6orf222		1
C6orf226
C6orf47																																1
C6orf52																																		1
C6orf62			1							2														1
C6orf89																																			1
C6orf99
C7																1
C7orf25										1
C7orf26
C7orf31										1
C7orf33																					1
C7orf49																					1
C7orf50													1			2	2				2							1				1			1
C7orf57
C7orf61
C7orf65										1
C7orf66										2
C7orf69
C7orf71
C7orf72																					1	1				1	1		1				1	1			1				1
C7orf73																																							1
C7orf77
C8A
C8B
C8orf22
C8orf31																				1											1												1
C8orf33
C8orf34										1
C8orf34-AS1
C8orf37																					1
C8orf37-AS1
C8orf4																					1
C8orf44										1
C8orf44-SGK3
C8orf46
C8orf58																	1																							1
C8orf59
C8orf86
C8orf87										1
C8orf88										1																										1
C9orf116
C9orf129										1
C9orf135
C9orf147
C9orf152
C9orf153
C9orf170				1
C9orf3										2																						1
C9orf40
C9orf50																																														1
C9orf57
C9orf62
C9orf64
C9orf66
C9orf72
C9orf84
C9orf92										1
CA1										1
CA10								1
CA13										1
CA2
CA3
CA7
CA8
CAB39																																																	1
CAB39L									1	1
CABLES1
CABLES2
CABP1
CABP4										1
CABP5
CABP7																					1
CABS1
CABYR										1																						1
CACHD1										1					1									1											1
CACNA1A							1											1				1				1					1																1		1
CACNA1C							1			1																			1			2
CACNA1C-AS4										1
CACNA1C-IT2
CACNA1D										1
CACNA1E																					1					1
CACNA1G													1							1
CACNA1G-AS1
CACNA1H	1					1																1														1
CACNA1I
CACNA2D1					1					1							2							1												1					1
CACNA2D2																																	1
CACNA2D3										1																										1
CACNA2D4																1					1								1
CACNB1
CACNB2			1													1					1
CACNB4
CACNG1
CACNG3								1
CACNG4						1																										1
CACNG5					1																																							1	1
CACNG7
CACNG8
CACTIN																																																	1
CACUL1																					1
CAD
CADM1
CADM2			1							2
CADM3										1
CADPS																																				1
CADPS2											1								1
CAGE1
CAHM
CALB1										1
CALCA										1																							2
CALCOCO2		1
CALCR										1			1				1
CALCRL										2
CALD1										2																									1
CALHM1				1													1					1
CALHM2																					1
CALM2								1												1	1		1	1		1
CALM3																																																	1
CALML3
CALML3-AS1																								1
CALML4
CALML6
CALN1
CALU	1
CAMK1
CAMK1D		1											1
CAMK2A		1																			1
CAMK2B									1							1															2	1
CAMK2D										1																						1				1			1	1
CAMK2G
CAMK4
CAMKK1
CAMKK2										1
CAMKMT																																											1
CAMKV					1					1
CAMLG
CAMSAP1			1																												1
CAMSAP2
CAMTA1	1				1					1	1					2	1				2	1		1		1			1	1		1		1						2	1				1
CAND1.11
CAND2		1																			1
CANT1										1							1				1											1
CANX
CAP2
CAPG
CAPN1
CAPN10
CAPN12																		1
CAPN13																	1
CAPN14
CAPN15										1																1						1
CAPN2										1							1							1				1						1					1				1			1		1
CAPN3																					1
CAPN5
CAPN7
CAPN8		1
CAPN9																																				1
CAPNS1
CAPRIN1																												1
CAPRIN2
CAPS																								1
CAPS2										1																									1
CAPZA2
CAPZA3										2
CAPZB																1
CARD10																	1
CARD11		1								1							1	1						1										1
CARD14
CARD17																	1
CARD18
CARD8																					1
CARF																	1
CARHSP1																	1
CARM1																1	1							1
CARMIL1																				1			1									1							1				1
CARMIL2																																1
CARMN
CARS
CARS2									1																															1					1
CARTPT
CASC1
CASC10
CASC15															1						1
CASC16
CASC17										1
CASC18
CASC2
CASC20
CASC21
CASC23					1
CASC3
CASC4
CASC6																					1											1
CASC8
CASC9			1
CASD1
CASKIN1																	1				1																											1
CASKIN2										1																																				1
CASP10
CASP12
CASP14																															1
CASP16P																													1
CASP3
CASP4
CASP5																								1
CASP6
CASP7
CASP8
CASP8AP2																														1
CASQ1		1																		1																											1
CASQ2										2
CASR																																1
CASS4
CAST		1								1
CASZ1						1				1											1			1								1
CATSPER3
CATSPER4
CATSPERB		1								1																				1							1		1
CATSPERE																																			1
CAV1										1
CAV2					1					1									1		1					1															1
CAVIN1																1
CAVIN2										2
CAVIN3
CAVIN4								2																																				1
CBARP																									1							1
CBFA2T2
CBFA2T3								1		2						1	2	1	1		2											2			2	2
CBFB
CBLB
CBLL1
CBLN1
CBLN2								1
CBLN4								1
CBR3-AS1
CBR4										2
CBS
CBX2
CBX4
CBX6															1
CBX7
CBX8
CBY1																																1
CBY3
CCAR1
CCAR2																					1
CCAT1
CCDC102B
CCDC105
CCDC106																																1
CCDC112																																		1										1
CCDC12
CCDC121
CCDC122
CCDC124
CCDC125
CCDC129
CCDC130
CCDC14										1
CCDC140					2
CCDC141			1							1
CCDC142
CCDC144NL-AS1																					1
CCDC146																																														1
CCDC148
CCDC149									1																											1
CCDC153																																									1
CCDC154
CCDC158
CCDC166		3
CCDC167
CCDC168										1
CCDC169
CCDC169-SOHLH2
CCDC17							2
CCDC170																								1
CCDC171
CCDC172										1
CCDC174
CCDC175																											1
CCDC177		1	1							1										1
CCDC178
CCDC179
CCDC18
CCDC181
CCDC184		1
CCDC185										1					1
CCDC186
CCDC18-AS1
CCDC190
CCDC191
CCDC192										1																						1
CCDC196
CCDC26			1																		1
CCDC27																																												1
CCDC28A																	1
CCDC28B
CCDC3																													1										1				1
CCDC30
CCDC33
CCDC34
CCDC36
CCDC37-AS1
CCDC38
CCDC39																								1											1
CCDC40		1															1				1			1
CCDC42																																1
CCDC50										1							1
CCDC51										1														1
CCDC57		1														1	1
CCDC59
CCDC6										1						1	1
CCDC60								1																1
CCDC61
CCDC62									1
CCDC65																1
CCDC68
CCDC69															1	1												1				1									1
CCDC7									1	2
CCDC70										1						1	1
CCDC71L																	1
CCDC77
CCDC80
CCDC81													1
CCDC82
CCDC83										1
CCDC84																					1
CCDC85A
CCDC85B
CCDC85C										1																						1
CCDC87							1		1
CCDC88A																	1
CCDC88B				4																							4									3										4
CCDC88C																	1				1											1			1
CCDC89
CCDC9																								1
CCDC90B										1
CCDC91										2							2							1								1			1
CCDC92															1												1																						1
CCDC96
CCER1																1
CCHCR1					1																			1										1
CCIN
CCKBR				1						2
CCL11
CCL18							1
CCL2
CCL20
CCL26
CCL28										1
CCL7										1
CCL8																																							1
CCM2L
CCNA1
CCNA2										1
CCNB1																								1
CCNB1IP1																	1
CCNC
CCND1					1																1
CCND2
CCND3
CCNDBP1										1							1
CCNE1																													1
CCNF										2			1		1
CCNG1
CCNG2
CCNH										1
CCNI
CCNL1
CCNL2																	1
CCNT2
CCNY										1											1																1
CCP110
CCR1
CCR10					1
CCR2
CCR4										1
CCR6
CCS
CCSER1										3
CCSER2										2							1							1								1				1
CCT2
CCT4
CCT6A								1									1				1							1		1	1									1					1			1
CCZ1B
CD109																																						1
CD163		3									4					3		5																			2
CD164L2
CD177																																			1
CD180										1
CD19		1
CD1B																					1
CD1C														1
CD1D
CD1E										1
CD200
CD200R1										1
CD244
CD247
CD276				1				1																	1									1
CD28										1
CD2AP										1
CD300E																	1
CD302										1
CD33
CD34
CD36																					1
CD37																																1
CD3G
CD4																															1
CD40
CD44										1														1
CD46
CD47										1																															1
CD48																					1
CD53
CD55										2											1
CD58
CD59													1			1										1				1		1								1
CD5L
CD6										1																												1
CD69		1								1
CD72
CD81		1															1																															1	1
CD81-AS1
CD82
CD83
CD84									1
CD86
CD8A
CD8B2
CD9																					1
CD93																												1
CD96
CDADC1										1
CDAN1																																									1
CDC123
CDC14A										1
CDC14B
CDC14C
CDC16
CDC20B
CDC23
CDC25A
CDC25B
CDC27										1																						1
CDC34																																																1
CDC37		1							1
CDC42
CDC42BPA
CDC42BPB		2								1											1			1								1
CDC42EP2					1
CDC42EP3				1						2																					1
CDC42EP4
CDC42EP5																	1
CDC5L
CDC6										1
CDC7																					1
CDC73										1
CDCA2																																												2
CDCA4																																				1
CDCA7																																		1
CDCA7L																1					1
CDCP1																1
CDH1										3																										1
CDH10
CDH11																																										1
CDH12		1								3						1													1																1		1
CDH13						1				1									1
CDH17
CDH18							1			1			1		1						1											1				1
CDH18-AS1
CDH19										1
CDH2
CDH22																																				1
CDH23																					1				2
CDH26										1
CDH3																					1										1
CDH4		1						1																														1
CDH6										1											1
CDH8
CDH9										1														1
CDHR2																					1	1
CDHR3
CDHR5																	1		1		2																							1
CDIPT-AS1							1
CDK1
CDK10
CDK11B																					1	1
CDK12
CDK13
CDK14										6											1
CDK15				1	1																1		1								1
CDK17
CDK18																								1
CDK20
CDK2AP1																1
CDK2AP2
CDK5RAP2
CDK5RAP3																			1
CDK6										3
CDK8
CDKAL1										1							1				1						1									1
CDKL1										1											1
CDKL2
CDKL3
CDKL4										1											2															1
CDKN1A
CDKN1C
CDKN2AIP										1							1
CDKN2B-AS1
CDKN2C
CDON							1		1				1	1													1								1		1		1		1				1		1
CDR2										1							1
CDR2L
CDRT15							1
CDS1
CDS2
CDSN
CDV3																																																1
CDX1																																																	1
CDX2
CDYL
CDYL2																	1
CEACAM16										1
CEACAM19
CEACAM20																			1			1
CEACAM5
CEACAM7
CEBPG
CEBPZOS
CECR2		1				1																	1					1
CECR7
CELA2A
CELF1
CELF2										1												1
[truncated: 12,602 more rows]
[truncated: 20 more columns]

## Sheet: Hyper-Cases
CH Cases - Hyper-methylated SEMs
LOCUS	11A_DZ_CH	11B_DZ_CH	05A_MZ_CH	01A_MZ_CH	01B_MZ_CH	07A_MZ_CH	13A_DZ_CH	02A_MZ_CH	02B_MZ_CH	10A_MZ_CH	14A_DZ_CH	06A_MZ_CH	15A_DZ_CH	16A_DZ_CH	17A_DZ_CH	23A_DZ_CH	18A_DZ_CH	19A_DZ_CH	20A_DZ_CH	12A_DZ_CH	12B_DZ_CH	21A_DZ_CH	22A_DZ_CH	08A_MZ_CH	03A_MZ_CH	04A_MZ_CH	09A_MZ_CH	Total
JUN	2	1		3	2		1		1	2						2	1		2							1	1	19
NOV		1						1								1												3
A1BG	1	1					1			1									1		1	2	2					10
A3GALT2									1										1						1		1	4
A4GALT	1	1		1											1				1									5
AAAS	1	1		1	1	1				1						1				1			1	1				10
AACS	1	1	1	1	2	2	1		1	1				1	1	1			3		2					2	1	22
AADACL2-AS1																												0
AADACL3	1					1	1	1			1										1	1						7
AADAT																												0
AAED1																												0
AAGAB		1														1												2
AAK1																												0
AAMDC	3	3	1	2	1	1	1	1	1	1	1	1	1	1	1	1	1	1	2	2	1	1	1	1	1	1	1	34
AAMP	2	1																	1									4
AANAT		1		1														1		1	1				1			6
AAR2		1								1																		2
AARS	4	5	1	4	3	2	3	3	3	2	3	2	2		3	2	2	2	2	2	2	2	2	2	2	2	2	64
AARS2		1																										1
AARSD1																												0
AASDH																												0
AASDHPPT																												0
AASS	1	2														1												4
AATBC							1														1							2
AATF	1	3		1				1																				6
AATK																				1								1
AATK-AS1																												0
ABALON																1												1
ABAT		1		1						1						1			1								1	6
ABCA1													1															1
ABCA13																						1		1				2
ABCA2							1			1						1												3
ABCA3							1									1												2
ABCA5																												0
ABCA7																												0
ABCB1	3	3	1	2	1	1	1			1						1	1		2	1	1	1		1	1	1		23
ABCB10						1																						1
ABCB11																			1									1
ABCB4																			2								2	4
ABCB5	1	1											3	1														6
ABCB6	2	3		2	1	1						1			2	1					1			1	1	1	1	18
ABCB8				1													1											2
ABCB9	2	2		2	2	3	3	3	2	1	2	1	2	3	3	3	3	3		3	3	2	1	2	1	2	3	57
ABCC1							1									2												3
ABCC12																												0
ABCC5																												0
ABCC8						1														1	1							3
ABCC9	1	1	1			1	1			1	1	1	1	1	1	1	1					1	1	1		1	1	18
ABCD2																												0
ABCD3	1			2							1																	4
ABCD4		1		1	1														1	1								5
ABCF1		2		1							1			1		1	1											7
ABCF2		1		1	1		1			1					1	2		1		1	1			1	1			13
ABCF3																												0
ABCG1	1	2		1	1	1	1	1			1					1			1									11
ABCG2																1												1
ABCG4	1	1		1			1																		1			5
ABCG5							1		1																			2
ABHD1																												0
ABHD10		3		1	1			1	1		1			1					1	1	1			1		1		14
ABHD11	1	1		1					1						1				2							1		8
ABHD12	3	3		2	1		1	1								1			1									13
ABHD12B							1																					1
ABHD13	2			1	2										1	1					1							8
ABHD14B							1														1							2
ABHD15										1						1			1									3
ABHD16A	2	3		2			3		2	2						1			3									18
ABHD16B																					1			1				2
ABHD17A																												0
ABHD17B																												0
ABHD17C	1												1			1	1					1					1	6
ABHD18	1	1		1																								3
ABHD2	2	3	1	2	1		1			1	1					1	1			1	1						1	17
ABHD3																												0
ABHD4	1	2		2		1				2					1	1	1			2	2						2	17
ABHD5	1	2	1	2	1	1	1	1	1	1	1	1	1	1	1	3	2	1	2	2	1	1	1	2	1	1	1	35
ABHD6	1	1		1		1	1			1		1	1	1	1	1		1		1	1	1			1		1	17
ABHD8		1		1	1	1	1						1			2			1	1								10
ABI1	2	3				2										1			1									9
ABI2	2	2		1			1			1						1												8
ABI3																			1	1	1							3
ABI3BP																								1				1
ABL1	1	1						1						1		2												6
ABL2																1										1	1	3
ABLIM1																												0
ABLIM2	2						1	1										1	1	1	2							9
ABLIM3		1		1	1	2																						5
ABO													1															1
ABR	2	3	1	2	3	2	5	3	2	3	2	1		1	1	6	1	3	1	1	2		2	2	2		2	53
ABRACL		2		1			1								1	1								1				7
ABRAXAS1	1															1								1				3
ABRAXAS2	1	2			1																							4
ABT1	1	1																										2
ABTB2	1		1	2			1	1	1										1	1	2							11
ACAA1	2	1		1				1		1					1	2									1	1		11
ACAA2																			1									1
ACACA	1	2					1						1			1	1	1	1	1								10
ACACB																												0
ACAD10				1																								1
ACAD8	1	1		1	1																1						1	6
ACAD9	1	1		2	1			1					1		1				2									10
ACADL																												0
ACADM	3	3		3	1	2					2		1						1	1				1				18
ACADS																												0
ACADSB	3	3	1	4	4	1	2	1	1	1			1	2	3	1	1	3		1	1	3	3	1	3	2	2	48
ACADVL																					1							1
ACAN		1			1														1	1	1							5
ACAP1	1															1		1	1									4
ACAP2																												0
ACAP3							1								1	2				1								5
ACAT1	3	1		1															1									6
ACBD3	1	1		1	1															1	1							6
ACBD4					1		1			1								1		1								5
ACBD5	3	3		1	2					1						1	1			1	1							14
ACBD6	3	3			1	1	1	1				1	1	1		2	1	1	2		1	1		2			1	24
ACBD7	1	1		1	1	1				1	1					1		1	1	1	1			1			1	14
ACBD7-DCLRE1CP1		1																										1
ACCS																						1						1
ACD		1																										1
ACER1				1																								1
ACER2																												0
ACER3		1		1																								2
ACHE	2			1				1		1						1											1	7
ACIN1										1																		1
ACKR1							1				1								1	1	3							7
ACKR2																												0
ACKR3	1			1	1		1	1											2	1	1	1						10
ACLY		1		1																								2
ACO1	1	1	1	1	1	1	1		1	1			1			1	1			1	1	1	1	1		1		18
ACO2				1																								1
ACOT11																			1									1
ACOT13	1	1		1			1				1					1	1		1	1		1						10
ACOT6																												0
ACOT7						2	2		1	2		1		1		2		1	2		2					1	1	18
ACOT8	2	2	1	2	1	1	1	1	1	1	1	1	1		1	2	1	1		1	1	1	1	1	1	1	1	29
ACOX1		2			1											1												4
ACOX2		1		1		1						1								1	1							6
ACOX3	1		1	1	1	1	1				1			1					1		1	1		1	1			13
ACOXL																										1		1
ACP1	2	2		2	1	1	1									1												10
ACP5																												0
ACP6																												0
ACP7																												0
ACPT									1																			1
ACSBG1		1					1																					2
ACSBG2	1	1	1	1	1	1	1	1	1	1	1	1	1	1	1	2	1	1	1	1	1	1	1	2	1	1	1	29
ACSF2				1			1			1																		3
ACSF3												1	2		1		2	1	1		1	1	1	2				13
ACSL3																												0
ACSL5				1				1																				2
ACSL6	1	1		2						1							1				1							7
ACSM3																												0
ACSS1		1		1																	1							3
ACSS3																												0
ACTA1	2	2	2	2	2	2	2		1	2	1	1	1	2	1	2	1	1		1	2	2	1	1	2	2	2	40
ACTA2				1	1																							2
ACTB	3	2		1	1	1	1			1	1									1	1						1	14
ACTBL2																1				1	1							3
ACTC1	2																											2
ACTG1	2	7	1	4	3	2	2	2	2	1	2	1	1	1	1	2	1	1	2	1	2	1	1	1	1	4	2	51
ACTL6A				1			1	1		1						1			1	1	1	1				1		10
ACTL6B											1																	1
ACTL8	2																1	2								1		6
ACTL9																												0
ACTN1	1	2					2	1		2		1				2		1	1	3	2							18
ACTN1-AS1																												0
ACTN2															1	1											1	3
ACTN3	1																											1
ACTN4		1																										1
ACTR10	1				1	1	1			1	1					3					1	1		2	1	1	1	16
ACTR1A	1	1		1	1											1		1	1									7
ACTR1B	2	1		1	1					1						1		1					1			1		10
ACTR2	1	1		1														1										4
ACTR3B	2	1		1			1						1			1					1							8
ACTR3BP2			1			1		1		1	1	1		1	1		2	1			1	1	1	1	1	1	1	18
ACTR3C																											2	2
ACTR5										1											1							2
ACTR6	2	2		2	1	1	2		1	1	1					1		1	1	1	2						1	20
ACTR8	1	1		1	1														1	1								6
ACTRT3		3								1				1	1			1						1				8
ACVR1										1						1				1								3
ACVR1B	1	1		1																								3
ACVR1C																												0
ACVR2A	1			1												1												3
ACVR2B	1			1																								2
ACVR2B-AS1	1	1																					1				1	4
ACVRL1				1	1	1	1	2	1	1						2			1	2	1	1		1			1	17
ACY3																												0
ACYP1	1															1												2
ACYP2	1	2		1					1																			5
ADA	3	2		1	2		1		1	1	1	1	1		1	3	1		1		1			1	1	1	1	25
ADAL	1	1		1		1		1	1	1			1			1						1						10
ADAM10	2	5		1	1		1									1			1									12
ADAM11							1									1												2
ADAM12																1												1
ADAM17		2		1	1	1								1							1							7
ADAM19																												0
ADAM22	2	2		1			1									1								1				8
ADAM23	2	2	1	1		1	2			1			1			2	1		1		1	2		1		1		20
ADAM29						1																		1	1	1		4
ADAM32			6					1											1									8
ADAM8																			1									1
ADAM9	3	3		2	1	1	1		1	1	1			1				1	3	1	1	1						22
ADAMTS1	1	1		1	1											1				1	1						1	8
ADAMTS14							3											1	1									5
ADAMTS15	2	2		1			2	1	1										2	1	2							14
ADAMTS16																												0
ADAMTS17	2	1		1	1		1		1	1	1		1			1			2	1	1					1		16
ADAMTS18																				1								1
ADAMTS19	2	1		1	2														1									7
ADAMTS2		2		1		1	3	1	2	2									4	1	1							18
ADAMTS3	2	3		3	1		1	1			1					2	1			1	1					1	1	19
ADAMTS5		1			1																							2
ADAMTS6	3	6		1	1			1		1		1				2	1			1	1			2			1	22
ADAMTS7							1												2									3
ADAMTS8																				2	1	1						4
ADAMTS9																								1				1
ADAMTS9-AS2	1	2														2												5
ADAMTSL1	1						1												1	1	1							5
ADAMTSL2						1																						1
ADAMTSL3																												0
ADAMTSL4	1							1								1			1								1	5
ADAMTSL4-AS1																												0
ADAMTSL5		1																										1
ADAP1																			1	1	2						1	5
ADAP2		1				1			1	1	1	1		1		1				1	1	1		1	1		1	14
ADAR		1		1												1			1									4
ADARB1																												0
ADARB2								1	1									1		1				2				6
ADARB2-AS1																												0
ADAT1	1	2		1			1									2								1			1	9
ADAT2	3	3		1	1		1									1				1	1			1				13
ADAT3	1												1															2
ADCK1	2	1	2	1	2	2	1	1	1	2	2	2	2	2	1	2	2	1	3	2	2	1	2	2	2	1	2	46
ADCK2										1																		1
ADCY1				1			1		1				1			1			1		1			1				8
ADCY2	1	1										1					1							1				5
ADCY3																												0
ADCY4	2	1		1	1		1									2												8
ADCY5	2	1				1								1	1		1		1	1	2							11
ADCY6																			1	1	1							3
ADCY7							2			1						1			1	1	1							7
ADCY9																1			1									2
ADCYAP1																												0
ADCYAP1R1					1						1																	2
ADD1		1		2																								3
ADD2	2	2		2	1	1	1				1		1	2	1	1	1			2				1				19
ADD3	1	1	1	1	1	2	2	1	1	2	1	1	1	1	1	2	1	2	1	1	2	2	1	2	1	1	1	35
ADD3-AS1																			2									2
ADGB				1																								1
ADGRA1	2		1				2	1	2	2	1			5	2	1		1	1		1		1	2	2			27
ADGRA1-AS1																												0
ADGRA2	1			1	1		1														1							5
ADGRA3																												0
ADGRB1	5	3	1	3	4	1	3	3	1			1	1	1	1	2	1	2	6	5	6	2	1		1		2	56
ADGRB2	3	4	1	3	2	2	3	2	1	1	1	2	2	3	1	3	2	2	3	2	3	2	1	2	2	3	1	57
ADGRB3	1	1		1												1	1							3				8
ADGRD1	1	1			1		1	1	2				2	1	1		1	1	1						1	1	1	17
ADGRE2		1		1												1					1							4
ADGRE3																												0
ADGRE5		1				1									1	1				1	1				1		1	8
ADGRF3							1																					1
ADGRG1							2						1						1	1	1		1	1		1	1	10
ADGRG5							1														1							2
ADGRG6																												0
ADGRG7																												0
ADGRL1	1			1															1									3
ADGRL2	3	4	1	2	2	1	1	1	1	1	1	2	1	1	1	2	1	1	2	2	1	1	1	1	1	1	2	39
ADGRL3	1	1	1	1	1	1	1	1	1	1	1	1	1	1	1	1	1	1	2	1	1	2	1	1	1	1	1	29
ADGRL3-AS1																			1	1								2
ADGRL4					1	1	1	1													1		1					6
ADGRV1	3	2	1	2	1			1	1						1	2	1										1	16
ADH5	2	1	1	1	1					1		1				1		1	1	1	1						1	14
ADH7																												0
ADHFE1																1												1
ADI1																										1		1
ADIPOR1																			1									1
ADIPOR2	3	3	1	3	2	2	1	1	1	1	1	1		1	2	2	1	1	2	1	1	1	1	1	1	1	1	37
ADK		1		1	1				1										1						1			6
ADM		1				1				1					1	1			1							1		7
ADM2	1	2		1		1															1							6
ADM5																											1	1
ADNP	1	1																										2
ADNP2											1					1												2
ADNP-AS1	1	1		1	1	1	1			1					1	1					1	1	1					12
ADO																												0
ADORA1	1																			1								2
ADORA2A-AS1																												0
ADORA2B	2	2			1																							5
ADPGK-AS1	1	3										1							1	1	1							8
ADPRH	1	1														1					1							4
ADPRHL1																			1									1
ADPRHL2				1			1									1							1			1	1	6
ADPRM	1	1		1	1															1								5
ADRA1A	3	1	1	1	1	1	1	1	1	1	1	1	1	1	1	2	1	1			1	1	1	1	1	1	2	29
ADRA1B	1	1		1															1	1							1	6
ADRA1D	1														1	1											2	5
ADRA2A	2	1		1	2																1							7
ADRA2B	1	1	1	1	1		1	1																				7
ADRA2C						1	1	2	2								1				2	1						10
ADRB1																												0
ADRB2																												0
ADRB3																												0
ADRM1																												0
ADSL	3	2		2	1		2	1		1	1	1				1			1							1		17
ADSS																												0
ADSSL1		1	1		2	1	3	1	1	1						1			1	1	1			1				16
ADTRP																4			1	2	2		1					10
AEBP1	1																											1
AEBP2	1				1		2																	1				5
AEN																						1						1
AES	3	5		2	1		1	1		1						1			1				1		1	1	1	20
AFAP1-AS1																				1								1
AFAP1L1	2	1						1																				4
AFAP1L2																												0
AFDN																				1								1
AFDN-AS1																												0
AFF1	1	1														2												4
AFF1-AS1		2		2																				1				5
AFF3							1									1					1			1				4
AFF4	1																											1
AFG1L																												0
AFG3L1P																												0
AFG3L2																1												1
AFMID		1		1				1						2		1										1	1	8
AFTPH		1																										1
AGA																					1							1
AGAP1	1	1		1		1	1								1	1			2		3							12
AGAP11		1										1				1	1						1		1	1		7
AGAP2							1						1							1								3
AGAP3	1					1	1		1			1				1	1		1	2	1			1			1	13
AGBL1																				1								1
AGBL2	1	2										1				1												5
AGBL3		1																										1
AGBL5	1	2		1									1						1									6
AGBL5-AS1	1	1																										2
AGER										1																		1
AGFG1	2	2		1	1														1	1								8
AGFG2																1												1
AGGF1	1	1		1		1	1						1			2												8
AGK																												0
AGL		1																										1
AGO1	2			1																								3
AGO2					1		1									3				1	1							7
AGO3	1	2		2	1	1						1				2				1	1			2				14
AGO4		1																										1
AGPAT1	5	4	1	2	3	1	4	3		2	1	1	1	1	1	2	1		1	2	2					2	1	41
AGPAT2				1																2	1			1				5
AGPAT3							2			1						2				1	1							7
AGPAT4	1	1		1	1											1												5
AGPAT5	1	1		1	1									1			1										1	7
AGPS	2	3		1	1																							7
AGR2													3			1												4
AGR3																												0
AGRN	3	4		2	2	1	3	2			1			1	2	2			3		1				2			29
AGTPBP1																												0
AGTR1																1												1
AGTRAP	1	3		1	1	1	1	2	1	1	1	1			1	1	1	1	1		1	1		1			1	23
AGXT							1												1									2
AHCTF1	2	2		1							1					1				1				1				9
AHCYL1																												0
AHCYL2						1								1		1	1					1				1	1	7
AHDC1							1													1	1							3
AHNAK	1		1							1						1												4
AHNAK2								1																				1
AHR		1																		1								2
AHRR	1	1						1								1												4
AHSA1	1	1		1	1		1		1		1																	7
AHSA2		1		1												1			1									4
AHSG	1	1											1			1												4
AICDA																								1				1
AIDA	3	1		1						1	1					1			1									9
AIF1																												0
AIF1L							1	1				1							1					1				5
AIFM2		1		1															1									3
AIFM3																1		1	1	1	1							5
AIG1	1																											1
AIMP1	3	3		2			2			1						1								1				13
AIP	1	1		2	1		1			1						2		1		1		1					1	13
AIRE						3			1							1												5
AIRN																									2			2
AJAP1	1			1	1								1			1		1		1							1	8
AJUBA	1	1		1		1	1			1			1	1	1	1	1		1	2	2	1	1	1	1	1	1	22
AK1	1	1			1		1	1			1					2	1					1		1		1		12
AK2	3	4	1	2	2	2	2	1	1	1	1	1	2		1	3	2	1	2	3	1	1	1	1	1	2	1	43
AK3		1		2															1									4
AK4	3	6		3	1	1	2	1	1	1	1	1				2	1	1	3	1	1			1			1	32
AK5	1	1				1	1			1	1		1			1	1	1	1	1	1	1	1	1			1	17
AK6	2	2														1								1				6
AK7	1												1	1		1	1	1				1	1	1				9
AK8																1	1				1							3
AK9	1	1	1	1		1	1	1		1			1	1	1	1				1	1	1	1	1	1	1		19
AKAIN1	1	1																										2
AKAP1	1	1		1	1	1			1		1						1		2	1	1				1		1	14
AKAP10	1	1			1					1				1		1					1							7
AKAP11																												0
AKAP12				5	2		4					1				1				6	1			2			6	28
AKAP13	2	2		2	1																							7
AKAP3																												0
AKAP6	5	5	2	4	4	3	3	2	2	2	2	3	1	2	2	3	2	1	2	3	3	3	2	2	2	3	2	70
AKAP7	1																	1										2
AKAP8	3	3		2	1	1		1					1	1	1	1			1	1							1	18
AKAP8L	1	2									1						1											5
AKAP9				1																								1
AKIP1	1	1						1											1									4
AKIRIN1		1																										1
AKIRIN2																1												1
AKNA		1													1													2
AKR1A1																1												1
AKR1B1	2	2	2	2	2	2	2	2	2	2	2	2	2	2	2	2	2	2	1	2	2	2	2	2	1	2	2	52
AKR1C3																												0
AKR1D1			1											1														2
AKR1E2						1																						1
AKR7A3																												0
AKR7L		1		1	1					1	1								1									6
AKT1		1		1														1									1	4
AKT1S1		2		1												1	1											5
AKT2	1	3		1				1					1		1	1			1									10
AKT3	2	2								1			1			2						1		1			1	11
AKTIP	2			1												1												4
ALAD				1																								1
ALAS1																												0
ALCAM	2				2	1				1	1	1	1			1	1			1	1			1		1	1	16
ALDH16A1	1	1		1	1	1					1				1	1	1	1	1	1	1	1		1			1	16
ALDH18A1	1	2		1	1	1	1			1	1	1	1	1	1	1	1	1	2	1	1	1	1		1		1	24
ALDH1A3	1	1		1				1								1			1	1								7
ALDH1B1	2	3	1	2	1	1	1	2	1	1	2	1	1	1	1	1	1	1		1	2	1	1	1	1	1	1	33
ALDH1L1	1						1	1		1						1				1	1							7
ALDH1L1-AS2																1												1
ALDH1L2	1	1	1	1		1	1	1	1	1	1	1	1	1		1	1			1	1		1	1	1	1	1	22
ALDH2																												0
ALDH3A1							1									1				1								3
ALDH3A2																												0
ALDH3B1																					1							1
ALDH3B2				1		1	1	1	1											1	1							7
ALDH4A1				1															1									2
ALDH5A1												1				1												2
ALDH6A1																												0
ALDH7A1																												0
ALDH9A1	1	1		1	1	1	1	1		1						1	1				1	1		1				13
ALDOA				1			1			1			1	1		1				1				1				8
ALDOB																									1			1
ALDOC							1													1	1							3
ALG1	1	1				1	1		1	1		1		1		1	1		1	1	1	1	1	1	1	1	1	19
ALG10		1		1			1						1	2	1		1	2	2	1		1		2			3	19
ALG10B	2	3	1	2	2		1	1	1	2		1	1				2		2	2	2	2		2	2	2	2	35
ALG11	1	4		3						1	1					1				1	1							13
ALG12																												0
ALG14	4	5		2	2	1	1		1	1			1	1		4	3	1	3	1	3	1		1		1		37
ALG3	2															1												3
ALG5		1		1																								2
ALG8		1		1											1													3
ALG9				1																								1
ALK		1		1		1	1	1																				5
ALKAL1	1	1		1	1																						1	5
ALKAL2																			1									1
ALKBH1		1																										1
ALKBH2	1																											1
ALKBH3	1	1									2																	4
ALKBH3-AS1																												0
ALKBH4																												0
ALKBH5	2	2		2	1	1																						8
ALKBH6	2	3		2				1											1									9
ALKBH7		1		1												1		1	1									5
ALKBH8																												0
ALMS1	2	2	1	1	1	1			1		1		1								1						1	13
ALOX12-AS1																1			1		1						1	4
ALOX12B	1	1					1									1										1		5
ALOX12P2	1																					1						2
ALOX15B		1				1										2		1						1				6
ALOX5																												0
ALOXE3	1	1		1		1	1			1		1			1	1	1	1		1		1		1	1	1		16
ALPK1																												0
ALPK3													1															1
ALPL	1	1		1		1					1					3	1				1							10
ALPPL2																												0
ALS2	3	4		4	1	1	1			1		1	1	1		3	1	1	3	2	3	1		1		1	1	35
ALS2CL		1																	1		1							3
ALX1	1	1				1										1			2					1				7
ALX3																												0
ALX4	5	3	2	2	3	2	1	1	2	3	2	1	2	2	1	4	3	1	3	1	3	2		1	3	2	3	58
ALYREF		1																										1
AMACR	1																											1
AMBN									1																			1
AMBRA1		1						1								1		1	1		1							6
AMD1	3	1																										4
AMDHD1	4	2	1	4	2		2	2	1	1	2	1	1	1	3	2	2	1	2	1		2	2	1	1	2	1	44
AMDHD2	1	1		1			2									1			1									7
AMER2	2	1							1							1												5
AMER3	1																		1	1	1							4
AMFR																				1								1
AMH																1			1									2
AMIGO1		1		1												1												3
AMIGO2																1												1
AMIGO3				1												1												2
AMN	1																											1
AMN1	1	1														1						1						4
AMOTL1		1		1																								2
AMOTL2																			1	2	3							6
AMPD2		1																	1	1					1			4
AMPD3							1		1				1	1			1	1	1							1		8
AMT							1							1		1				1	1					1	1	7
AMZ1		3		1	1				2		2	1			1	1	1		1	3		1		1	1	2	2	24
AMZ2	3	2		2	1	2				2	1	1		1	1		1	1		1	1	2			1			23
AMZ2P1	2	2																										4
ANAPC1	2	2																										4
ANAPC10	2	2	1	2	1	1	1	1	2	1	2	1	1	1	1	3	1	1	2	1	1	1	1	1	1	1	1	35
ANAPC11	2	3		3		1	1	1		1			1	1					2	1						1		18
ANAPC13																												0
ANAPC15																												0
ANAPC16																			1									1
ANAPC2																												0
ANAPC4	1	1		1																								3
ANAPC5	1	1		1												1												4
ANAPC7	3	4		1	1	2	1	1	1							1			1	1	1	1						19
ANG	3	4		4	1		3	2	2				2		2	3	3			1	3	1		1		1	2	38
ANGEL1	1	1								1						1			2									6
ANGEL2	1	1		1		1										1							1					6
ANGPT1				1												2				1	1					1		6
ANGPT4																						1	1					2
ANGPTL2													1															1
ANGPTL4	1	1		1		1	1	1	1	1				1	1		1											11
ANK1	2	1		1	1	3	1	2		1	1			1	1	1		1	1	2	1	1			1	1	1	25
ANK2												1																1
ANK3	1	1								1				1			1						1		1	2		9
ANKDD1A							1											1										2
ANKDD1B																												0
ANKFN1																								1				1
ANKFY1	1	1					1	1	1		1					1				1	1							9
ANKH	2	3		1			1									2				1								10
ANKHD1		2																										2
ANKHD1-EIF4EBP3	2	3		1	2	1	1	1		1	1				2	1			1	1	1	1				1	1	22
ANKIB1																												0
ANKK1							1												1									2
ANKLE2																				1	1							2
ANKMY1		1		1	1														1									4
ANKMY2	3	3		3	2			1		1	2		1	1	1	2	1		2	1	2					1		27
ANKRA2	1	1																										2
ANKRD10																												0
ANKRD11	1	1		1	2		4	2	1	2		1	1	1	1	5		1	5	3	2			1				35
ANKRD12				1																								1
ANKRD13A	1			1															2									4
ANKRD13B	3	3		2	1											1			1									11
ANKRD13C	1																											1
ANKRD13D							1									1				1	1							4
ANKRD16																												0
ANKRD17	1	1		1	1	1						1																6
ANKRD18CP																												0
ANKRD2	1																1								1			3
ANKRD20A11P																												0
ANKRD23							1			1									1	1	1							5
ANKRD24	1							1																				2
ANKRD26	4	3		2	1		1								1	1					1							14
ANKRD27	1	1		1	1										1	1												6
ANKRD28	1	1		1	1		1	1																				6
ANKRD29	3	3	1	2	2	1	1			1	1		1	1		1			1	1	1	2		2	1			26
ANKRD30B							1											2										3
ANKRD30BL	2	1	1	1	1	1	2	1	1	2	1	2	1	1	1	1	2	1	2	1	1	1	1	3	1	2	1	36
ANKRD30BP3	1	1	1	1	1	1	1	1	1	1	1		1	1	1	1	1	1	1	1	1	1	1	1	1	1	1	26
ANKRD31		1																	1									2
ANKRD33B																1			1									2
ANKRD34A																			1									1
ANKRD34B																			1									1
ANKRD34C-AS1		1		1																								2
ANKRD36B																												0
ANKRD36C	1	1			1																							3
ANKRD37		1																										1
ANKRD39		1		1	1					1	1					1					1							7
ANKRD40		1					1					1		1		1		1								1		7
ANKRD42	2	2													1				2									7
ANKRD44	1	2	1	2	1	1	1	1	1	1	1	1	1	1	1	1	1	1	1	1	1	1	1	2	1	1	1	30
ANKRD45																												0
ANKRD49	1	1																										2
ANKRD50	1	2								1						1												5
ANKRD52							1	1	1							1				1	1							6
ANKRD53																1												1
ANKRD54	1	1		1												1												4
ANKRD55																												0
ANKRD60																												0
ANKRD63	1	1																	1									3
ANKRD65																								1				1
ANKRD9	2	2		1	1	1	2	2	2	1	1	1	1	1	1	1	1		2	1	1	1	1	1	1	1	2	32
ANKS1A	1	2		1	1	1	1		1				2			3			2	1	1	1				1	1	20
ANKS1B	1	1																										2
ANKS3	3	3	1	3	2	1	2		1	1	1			1	1	1	1	1	2	1	1	1	1	1	1	1	1	33
ANKZF1	2	1					1								1				1									6
ANLN																												0
ANO1														1	2				1	1								5
ANO10	2	3	1	2	1	1	1	1	1	1	1	1		1	1	1	1		1		1	1	1	1	1	1	1	28
ANO1-AS2																							2					2
ANO2																												0
ANO3																												0
ANO4																1												1
ANO5	1	2		1			1		1												2							8
ANO6	1	1																										2
ANO7	1					1	1	1	1	1			1	1		1	1	1	1	1	2			1	1	1	1	19
ANO8		1																	1									2
ANO9							1																					1
ANP32A	3	3	1	1		1	1	2	1	4		1	2	2	1	2	1		1	1		1		2	1	1	2	35
ANP32B	1	1														1												3
ANP32E	1			1															2									4
ANPEP																												0
ANTXR1	1	2		1														1		1	1							7
ANTXR2	1	2		2		1			1	1					1	3	1		1	1	1		1	1				18
ANTXRLP1	1	1	1	1	1	1	1	1	1	1	1	1	1	1	1	1	1	1	1	1	1	1	1	1	1	1	1	27
ANXA11		2		1																								3
ANXA2	1	1	1	1	1			1							1	1				1	1		1				1	12
ANXA2R																												0
ANXA3		1														1				1								3
ANXA4	1	2					1																					4
ANXA5		1		1												1				1				1				5
ANXA7	3	3		3	2	2	1	1		1		1	1	2	1	2	1	1	2	1	2		1			1	1	33
ANXA8L1						1																					1	2
AOAH																												0
AOC1							1						1				2		1	1		2						8
AOC3		1				1	1									1	1		1	1	2							9
AOX1	1	2		1	1	1	1	1	1	1					1				1	1	1							14
AP1AR	1	2																	1									4
AP1B1				1	1		1									1				1								5
AP1G1	2	2																										4
AP1M1	1	1		1	1					1									2									7
AP1M2	1	1														1			1		1							5
AP1S1																												0
AP1S3	2	2		1	1		1	1								1	1		1		1	1				1		14
AP2A1		1			1																1							3
AP2B1	1	1								1									1									4
AP2M1	1	1																										2
AP2S1																												0
AP3B1		1																1										2
AP3B2							1									1			1									3
AP3D1	1	2		1											1	2												7
AP3M1	1	1		1	1	1	1	1	1	1	1	1		1		1	1			1	1			1	1		1	19
AP3M2	1	1																	1									3
AP3S1	1	1				1										1			1									5
AP3S2		1					1																					2
AP4B1		1		1															1									3
AP4B1-AS1	2	4		1		1											1		1		1							11
AP4E1	2	1		2	1					1									1						1			9
AP4M1		1		1				1																				3
AP4S1																												0
AP5B1		1		2			1	1	1										1	1	1							9
AP5M1	3	3	1	1	2	1	1			1		1			1	2	1		1			1		1				21
AP5S1																												0
AP5Z1	1	2		1		1					3								1									9
APAF1	1															1	1											3
APBA1																1												1
APBA2			1													1												2
APBB1	2	3			1	1										1												8
APBB1IP		2																										2
APBB2																1												1
APBB3	2	2	1	3	2	2	1	1		2	2		1		1	1	1	1	2	1	2		2	1	1	2	1	35
APC	2	5	1	2	1	1	2	1	1	1	1	1	1	2	1	1	1	2	3	1	1	1	1	2	1	1	2	40
APC2																												0
APCDD1										1							1								1		1	4
APCDD1L	2																											2
APEH	2	3	1	1												3	1		1	1							1	14
APELA																								1				1
APEX1	1																		1							1		3
APH1A	1	1																										2
APH1B	2	2		2		1	1									1	1		1	2	1						1	15
API5	3	6				5		1		4				2	3	1		3						3		1		32
APIP	1	2	1	2	1			1	1	1					1	1			1	1	1							15
APLF	2	3		2	1				1							1			2									12
APLP1						1										2		1		2	1							7
APLP2	3	4		1	2	1	1			1				2		1	1		2	1	1				2	1		24
APMAP																												0
APOA1-AS								1											1				1		1			4
APOA5																1					1							2
APOBEC3A_B																				1								1
APOBEC3C							1			1		1			1	1					1			1			1	8
APOBEC3F									1																			1
APOBEC3H																												0
APOBR							1																					1
APOC1						1																						1
APOC1P1	1	2		1			2	1	1							2				2	2				1			15
APOC3																				2	2							4
APOC4	1			1																								2
APOE																									1			1
APOL2							1			1	1							1					1					5
APOL6																												0
APOLD1	1	1		1												1			2									6
APOM	5	3		2	1		1		1										1	1	1							16
APOOP5																				1	1			1				3
APOPT1	2					1					1					1												5
APP	1	1			1	1				1	1		1	1	1	1				1	1		1		1	1	1	16
APPBP2	1	1																										2
APPL1	3	1		2			1						1			2	1			1	1	1		1		1		16
APPL2																												0
APRT																												0
APTR	1	1																										2
APTX		1			1																							2
AQP1				1	1		1	1	1						1					1	1							8
AQP10		1		1												1												3
AQP11													1			1		1									1	4
AQP12B																												0
AQP2																			1									1
AQP5	2	1		2	1			1																				7
AQP6																					1							1
AQP9																												0
AQR																												0
ARAP1			1																									1
ARAP1-AS2			1	1						1											1				1			5
ARAP2	1	1		1			1				1					1												6
ARAP3							1												1									2
ARCN1	2	3		1											1	1			1	1								10
AREL1																												0
ARF1	3	3		1																								7
ARF3						1	1									1				1	1	1				1		7
ARF4	1	1	1	1	1	1	1	1	1	1	1	1	1	1	1	1	1	1		1	1	1	1	1	1	1	1	26
ARF4-AS1				1																								1
ARF5																1					1							2
ARF6				1												1				2				1				5
ARFGAP1		1		1																								2
ARFGAP2																1								1				2
ARFGAP3		1																										1
ARFGEF1																1												1
ARFGEF2	1	1		1																								3
ARFGEF3				1												1												2
ARFIP1		1																										1
ARFIP2																		1	2									3
ARFRP1																												0
ARG2	3	3		3				1		2				1	1			1	3	1	2		1		1		1	24
ARGLU1	1	3	1	2	3	1	1	1	1	2	1	1	1	1	1	2	1	2	1	1	1	1	1	1	1	1	1	35
ARHGAP1		1																1	1									3
ARHGAP10																												0
ARHGAP12	3	2		4			2			1				1		1	1						1	2				18
ARHGAP15		1																						1				2
ARHGAP17	2	2		2	1	1									1													9
ARHGAP18	2			1			1	1			1					2	1		1					2				12
ARHGAP19	3	2	1	3	1	3	2	1	2	3	2	3	3	2	1	5	2	1	2	3	3	3	2	3	2	1	2	61
ARHGAP19-SLIT1	5	4	3	4	3	3	3	3	3	3	3	3	3	2	2	4	3	3	2	3	2	3	3	4	2	3	2	81
ARHGAP20		1					1									2			1			1		1				7
ARHGAP21	2	2	1	2	1		1		1	2	1	1		1	1	2	1			1	2				1			23
ARHGAP22						1	1			2					1	1		1			1		1				1	10
ARHGAP23																												0
ARHGAP24		1																	1									2
ARHGAP25							1																					1
ARHGAP26							1									1					2			1				5
ARHGAP27							2									2				1	1							6
ARHGAP27P1			1				1			1						1		1										5
ARHGAP28																												0
ARHGAP29	1	1	1	1	1	1	1	1	1	1	1	1	1	1	1	2	1	1	1	1	1	1	1	2	1	1	1	29
ARHGAP31		1		1																								2
ARHGAP33																			2									2
ARHGAP35																												0
ARHGAP39					3		4	1						1		3			3	1	1			2				19
ARHGAP40		1							1				1						1									4
ARHGAP45	2	2					1				1					1				1	2							10
ARHGAP5-AS1																								1				1
ARHGAP9	1	1					1			1						1					2							7
ARHGDIA																1				1								2
ARHGDIB																1								1				2
ARHGEF1							2							2	1	1		2	1	1	1				3		1	15
ARHGEF10		1			1	2	1			1									1	2	1		1	1				12
ARHGEF10L	2				1		2			1				2		3		2	2		3	1					1	20
ARHGEF11					1	1				1	1	1	2		1	1	1	1	1	1	1		1	1	1	1	1	19
ARHGEF12																				1								1
ARHGEF15						1	1												1									3
ARHGEF16		1		1				2				1			2		1	4	2	1			1		1			17
ARHGEF17					1		1	1		1									1	1								6
ARHGEF18	1	1																	1									3
ARHGEF19	2	1	1	2	1			1	1		1						1		2	1	1				1		1	17
ARHGEF2					1		1		1										1		1							5
ARHGEF25																1			1									2
ARHGEF26																												0
ARHGEF26-AS1	1	1		1	1		1	1	1				1			1	1	1		1	1	1	1	1		1	1	18
ARHGEF28		1																										1
ARHGEF3																												0
ARHGEF39																1												1
ARHGEF4		1			1		1	1																				4
ARHGEF40																												0
ARID1A	1	2		2	1	1	2		2		1					2	1			1	2	1	1					20
ARID1B	2	2		1	1					1			1															8
ARID2	2	2		2	1			1																			1	9
ARID3A						1	1	1								1			2	1	1					1		9
ARID3B		1														1			1									3
ARID3C	1								1																			2
ARID4A	2	2	1	2	2	1	1	2	1	1	2	1	1	1	1	1	2	1	2	1	2	1	1	1	1	1	1	36
ARID4B	1	1	1	1	1	1		1		1	1	1	1	1	1	1	1		2	1	1		1	1		1	1	23
ARID5A										1																		1
ARID5B	2	3	2	2		3	3			2		2	2	1	2	4	3		4	1	2	2	1	4	1	3	1	50
ARIH1		1		1																								2
ARIH2OS																												0
ARL1	1	2		1	1	1			1				1						1	1	1			1				12
ARL10	2	2	1	2	2	1	2	1	1	1	1	1	1	1	1	1	1	1	1	1	1	1	1	1	1	1	1	32
ARL11																1			1		1					1		4
ARL13B	1	1						1			1									1				1				6
ARL14																												0
ARL15																1												1
ARL16																												0
ARL2	1																											1
ARL2BP		1																										1
ARL2-SNX15	1	1					2																					4
ARL3	1															1												2
ARL4A					1								1								2							4
ARL4C																												0
ARL4D		1																										1
ARL5A	3	3	1	3				1					1						1	1								14
ARL5B	2	2		1																	1							6
ARL5C																1												1
ARL6	1	1																	1									3
ARL6IP1		1			1																							2
ARL6IP4																									2			2
ARL6IP5		1																										1
ARL6IP6	2	3		2	2	1	1	1		1	2					1			1			1				1		19
ARL8A		1					1																					2
ARL9		1									1	1						1	1							1		6
ARMC1	1	1		1										1		1								1			1	7
ARMC10		1																										1
ARMC12													2						1									3
ARMC2	1	1		1																								3
ARMC3	1	1	1	2		1									1	3			2		1						1	14
ARMC4																1												1
ARMC4P1	1	1		1			1								1			1							1			7
ARMC6																												0
ARMC7		1																										1
ARMC8	1	1		1							1								1									5
ARMC9	2	2		2				1		1							1		1		1							11
ARMS2																												0
ARMT1	2	2		2	1										1	1					1				1			11
ARNT																												0
ARNT2																1			1									2
ARNTL																				1	1							2
ARNTL2																												0
ARPC1A																												0
ARPC1B	1	1		1	1																							4
ARPC2	5	6		5	4							1	1			2	2		2		2	2		2				34
ARPC3																1												1
ARPC4	1	1		1				1		1			1	1	1			1	1									10
ARPC5	1	1		1																				1				4
ARPC5L	1	2			1					1									2	1	1							9
ARPIN																												0
ARPP19	2	1		1		1	2			1		1				2	1		1	1	1	1		1			1	18
ARPP21																			1									1
ARRB1							1			1						2												4
ARRB2				1												1			1									3
ARRDC1										1																		1
ARRDC1-AS1																												0
ARRDC2																												0
ARRDC3	1	1	1					1								1												5
ARRDC3-AS1		1		1	1											3			3		1						1	11
ARRDC4																												0
ARSA										1										2								3
ARSB																												0
ARSG	2	2		2	2	1									1	4	1	1		2	2							20
ARSI							1	1							1	1				1	1							6
ARSJ	1	1																			1							3
ARSK	3	2		1																								6
ART5		1		1																								2
ARTN																1	1				1							3
ARV1	1	1							1							1												4
ARVCF				1			1	1					1	1				1			1				1		1	9
ASAH1	1	1			1														1									4
ASAP1	1	1	1	1	1	1	1	1	1	1	1	1	1	1	1	1	1	1	1	1	1	1	1	1	1	1	1	27
ASAP2																												0
ASAP3																												0
ASB1				1	1			1	1	1		1		1					1			1		1		1	1	12
ASB10						2						1	1	2		1			1	1	1	1	1	1				13
ASB13	1	1	1	1		1	1	1	1	1	1	1				4	1		1	1	1	1		1	1	1	1	24
ASB18	2															1								1				4
ASB2	1	1		1			1									1		1							1			7
ASB3	1	2																										3
ASB6																												0
ASB7	1	1		1	1				1		1				1		1		2	1								11
ASB8	1	1		1	1	1				1	1	1	1			1	1	1		1	1			1	1			16
ASB9P1																2												2
ASCC1																1												1
ASCC2	1	1		1				1							1													5
ASCC3														1														1
ASCL1	2	2	2	1		3	2			2	2	2	1	1	1	3	2	1	1	2	3	2	1	3	1	3	3	46
ASCL2																			1						5			6
ASCL4	1	1		1													1			1	1							6
ASCL5																1												1
ASF1B	1	1		1																								3
ASGR1	2	3		1			1		1							1			3		1							13
ASGR2					1		1			1				1					1						1			6
ASH1L-AS1																1												1
ASH2L																												0
ASIC1	1																										1	2
ASIC2		1			1		1	1	1		1			1		1			1	1	1		1		1		1	14
ASIC3																			1						1			2
ASIC4		1					1				1			1					1									5
ASL																			1					1	1			3
ASNA1	2	1	1			1		1					1		1	1			1	1				1			1	13
ASNS	2	1		1																								4
ASNSD1	2	4	1	1				1								1								1				11
ASNSP1	1		1			1	1	1	1					1		1			1	1		1	1		1	1	1	15
ASPG																												0
ASPH	1	2	1	1	1		1	1	1	2	1		1		1		1		1	1	2				1	1		21
ASPHD1																			1									1
ASPHD2																												0
ASPM	2	3		2	1																							8
ASPSCR1	1		1	1	1	1		1	1	1	1		1	1	1	1			2		1		1		1	1	1	20
ASRGL1	1	1			1			1											1									5
ASS1	2	1	1			1	1	1	1	1	2	1	1	1	1	2	1	1	1	1	1	1	1		1	1	2	28
ASTE1																			1									1
ASTN1	1	1		1		1	1							1	1	1	1			1	1						1	12
ASTN2																												0
ASXL1	1															1												2
ASXL2																												0
ASXL3	4	4		2	2	1	4			1		1	2	3	2	4	2	1		1	3	2	2	2	1	2	3	49
ATAD1	1	3		2		1				1			1	1					1	1	1			1				14
ATAD2	3	1		1	1		1																					7
ATAD2B	1	1	2	1				1					1															7
ATAD3A																												0
ATAD3B																												0
ATAD3C																												0
ATAD5	1		1	1									1															4
ATAT1	2	1					1	2		1	1				2						1							11
ATCAY	1						1												1					1				4
ATE1																												0
ATE1-AS1																			1									1
ATF1	3	1	1	1		1	1		1	1	1	1	1	1	1	1	1	1	1	1	1	1	1	1	1	1	1	27
ATF2	4	3		3	1															1								12
ATF3	1	1		1	2											1				2					1	1	2	12
ATF4																												0
ATF6	1	2		2			1			3					1	1					1			1				13
ATF6B	2	2		2			2									1			2	1								12
ATF7	2	2		2			1			1						3					1			1		1	1	15
ATF7IP	1	2		2		1	2	1		1	2	2	1		1	2		1		1	2	2		1	1	1	1	28
ATF7IP2	1	1	1	1	1	1	1	1	1	1	1	1	1	1	1	3	1	1	1	1	1	1	1	1	1	1	1	29
ATG10		1																										1
ATG101	2	2	1	2	1	2	1	1	1	1	1		2	1	2	2	2	1	2		1	1		1	1	2	1	34
ATG13																												0
ATG16L1							1																					1
ATG16L2		1		1			1									1			2									6
ATG2A	1					1	1	1								2				1	1							8
ATG2B																												0
ATG3	1																											1
ATG4B	1				1			1																				3
ATG4C		2		2	1							4	1			1			1	2	1	1		1			1	18
ATG4D	1	1		1			1									1			1									6
ATG5		1								1			1			1												4
ATG7	1	3		1	1		1			1				1		1			3	1	1							15
ATG9A		1																										1
ATG9B																					1							1
ATIC					1																							1
ATL1	1	1		1												1				1							1	6
ATL2	1	1																										2
ATL3				1			1	1								1				1	1							6
ATM	2	1	1									1			1	1			1						1	1	1	11
ATMIN	1	1					1	1							1		1											6
ATN1	2	1		1	1											1			1									7
ATOH7	1	1		1	1	1	1			1	1		1	1		1		1			1	1		1		1	1	17
ATOH8				1						1	1			1		1				1	1							7
ATOX1																												0
ATP10A	2	1	1	1	2	1	4	1		1	1	1	1	1		1	1		2	2	1	1	1			1	1	29
ATP10D		1																						2				3
ATP11A	2	2		1	1		2			1	1				1	3			1	1							1	17
ATP11AUN																								1				1
ATP11B	4	5		4	3	1	2	1	2	1	2	1	1	1		1	2	1	2	2	1	2	1	1	1	1	1	44
ATP12A	2	2														1								1			1	7
ATP13A1	1	1	1	1	1	1	1	1	1	1	1		1	1		1	1		1	1	1	1		1	1	1	1	23
ATP13A2	2	2	1	1	2	1	2	1	2	1	1	1		1	1	2	1	1	1	2	2	1			1	1	1	32
ATP1A1																												0
ATP1A1-AS1																			1									1
ATP1A3		1		1			1			1	1					2	1		2	1	1						1	13
ATP1B1																												0
ATP1B2	2																											2
ATP1B3		1																	1									2
ATP23		1																										1
ATP2A1							1	1	1																			3
ATP2A2																												0
ATP2A3	2	2		3	1		1		1																			10
ATP2B1-AS1	1	1	1	1	1	1				1			1	1	1	1	1		2	1	1	1	1		1	1	1	21
ATP2B2								1										1										2
ATP2B2-IT2																												0
ATP2B4	3	3	1	1	1	1	1	1		2	1		1		1	2			1	1	1	1		1		1		25
ATP2C1	1	4		1	1	1	1			1	1	1	2	1	1	2	1	1	2	1	1	1	1	1		1	1	29
ATP2C2																												0
ATP4A		1		1		1			1	1						2									1			8
ATP4B																			1									1
ATP5A1																1												1
ATP5B																												0
ATP5C1																												0
ATP5D		1						1	1										1									4
ATP5F1		1		1			1																					3
ATP5G2	1	2																	1	1	1			1				7
ATP5G3		1														1												2
ATP5H																											1	1
ATP5I	1									1																		2
ATP5J	1																											1
ATP5J2		1																										1
ATP5J2-PTCD1	1	1		1																								3
ATP5O	1	1	1	1	1	1	1	1	1	1		1	1		1	2	1	1	1	1	1	1	1	1		1		24
ATP5S																			1									1
ATP5SL	2	3	1	1	2	2	1	2	2			1		1	1	3	1	1	1	1	1		1			1	1	30
ATP6AP1L		1					1																					2
ATP6V0A1		1																										1
ATP6V0A2	1	2		2																								5
ATP6V0B		1		1															2									4
ATP6V0C		1														1				1				1				4
ATP6V0CP3																												0
ATP6V0D1	1	1		1						1																		4
ATP6V0E1							1									1												2
ATP6V0E2																												0
ATP6V0E2-AS1										2	1					1				1	1					1		7
ATP6V1A	1	1			1											1												4
ATP6V1B2	2	3		1	1		1																					8
ATP6V1C1	2	2	1	2	2	1	1	1	1	1	1	1	1	1	1	1		1	1	1	1	1	1		1	1		28
ATP6V1C2	1	2		1					1						1				1	1								8
ATP6V1D																												0
ATP6V1E2																			1									1
ATP6V1F	2	1		1	1	1			1							2			1	1	1			1				13
ATP6V1G2-DDX39B			3	2	1	3	3	3	1			2			1	3		2		2	3	3	1	1	2			36
ATP6V1H	4	4		3	2															1	1					1		16
ATP8A1				1																								1
ATP8A2				1																								1
ATP8B1		1																										1
ATP8B2	1						2		1	1	1					2												8
ATP8B3	1	1																1	1									4
ATP8B5P				1																								1
ATP9A						1		1	1						1	1												5
ATP9B	1	1	1	1	1	1	1			1	1	1	1	1		1	1		1	4	3	1	1	1	1	1	1	28
ATPAF1		1		1			1												1	1								5
ATPAF2		2																										2
ATPIF1	1	1														1												3
ATR																												0
ATRAID		1		1			1	1			1					1								1				7
ATRIP																												0
ATRN	1	1		1	1					1				1	1		1				1							9
ATRNL1	1	1	1	1	1	1	1	1	1	1	1	1	1	1	1	1	1	1	1	1	1	1	1		1	1	1	26
ATXN1	2	1	1	1	1	1	2	2	1	1	2	1	2	2	2	2	2	1	1	1	1	1	1	1	1	2	1	37
ATXN10	3	4		3	2	1	3		1	1	1					3	1	2	2	1	3		2	1		1	1	36
ATXN1L	1	1	1	1	1	1	1			1	1	2	1	1		1	1	1	1	1	1	1		1	1	1	1	24
ATXN2																												0
ATXN2-AS	1	1		1			1		1	1			1	1	1		1		2	1			1				1	15
ATXN2L	1	1														1			1		1							5
ATXN3	1	2																	1									4
ATXN7	2	3		2	1	1	1		1			1	1		1	1				1	1		1	1	1		1	21
ATXN7L1		1					2									3												6
ATXN7L2		1	1	1			1																					4
ATXN7L3	2	2																	1						1			6
ATXN7L3B	1	2		2		1	1	1	1	1						1			1			1		4		1	1	19
ATXN8OS	1	1																										2
AUP1	1	2								1	1					1												6
AURKA																												0
AURKAIP1																1				1	1							3
AURKB																											1	1
AUTS2	3	3	1	2	2	1	2	1	2	2	1	2	1	2		4	1	1	2	2	1	1	1	1				39
AVL9	2	1									1								1									5
AVP		1					2												2									5
AVPR1A			1			1									1	1		1				1						6
AVPR1B																												0
AXDND1	1	1		1	1		1	1	1		1					2												10
AXIN1				2	2		1						2										2					9
AXIN2	1	1														2			1	1	1							7
AXL																												0
AZGP1P1			1			1							1			1												4
AZIN1	1			1	1								1						1									5
AZIN1-AS1							1																					1
AZIN2	1			1		1													1						1		1	6
AZU1																2												2
B2M	1	1	1	1	1	1	1	1	1	1			1	1		1	1	1	1	1	1	1		1		1	1	22
B3GALNT1																												0
B3GALNT2		2		1												2												5
B3GALT4							4	1								2					1				1			9
B3GALT5		1																										1
B3GALT6	1		1			1	1			1		1		1	1			1	2	1	1			1	1		1	16
B3GAT1		1	1		1		1	1							1	1			1					1				9
B3GAT3						1		1			1			1	1	1			1			1						8
B3GLCT																												0
B3GNT2	2	2		1	1	2	2			2	1			1		2	1		1	1	1					1	1	22
B3GNT3	1							1																				2
B3GNT6																					1							1
B3GNT7	1	1		1	1	1	1	1								1		1		1				1		1		12
B3GNT8																1												1
B3GNTL1						1		1						1	1				1		1							6
B4GALNT1	2	2																	1									5
B4GALNT2	1	3		1															1									6
B4GALNT3			1			1										2												4
B4GALNT4	1	1														2			2		1						1	8
B4GALT1																												0
B4GALT2					1		1												1		1							4
B4GALT3																			1									1
B4GALT4-AS1	2	2		1	1														1									7
B4GALT5	1	1		1						1						1	1					1	1					8
B4GALT6																1					1						1	3
B4GALT7	1	1		2	3		3		1		1								1									13
B4GAT1																											1	1
B9D1				1						1						2	1			1	1						1	8
B9D2	1	1		1	1	1		1											1									7
BAALC-AS2																												0
BABAM1																												0
BABAM2						1				1						1				1	1			2		1	1	9
BACE1																1												1
BACE2							1	1																				2
BACH1	1	2																	2									5
BACH2	3	4		1	2	1	1						1	1	1	1	1	1	1		1	1			1			22
BAD																												0
BAG1		1																										1
BAG2	1	1		1	1	1				1				1							1							8
BAG3	1	1	1	1		1	1	1		1	1	1	1		1	1	1	1	1	1	1	1	1		1	1	1	23
BAG4																												0
BAG5																												0
BAG6	1	3		1	1	2										2			1									11
BAGE																		1										1
BAHCC1		1		1		1	1											1	2									7
BAHD1	1	1		1															1	1								5
BAIAP2		2		1	1		1											2	2	1	1							11
BAIAP2-AS1																3				3								6
BAIAP2L1	1	1		1			1					1																5
BAIAP2L2																												0
BAIAP3	3	1	1	2	2	1	2		1		1		1	1	2	2	1	2	2	2	4	1				1	2	35
BAK1		1							1																			2
BAMBI	1	1		1									1	1	1				1		1		1				1	10
BANK1																												0
BANP	1	1								1				1		1												5
BARD1																												0
BARHL2	2			1	1			2						1	1	2		1		2		2			2	1		18
BARX1																												0
BARX1-AS1																1												1
BASP1	1	1																										2
BATF																												0
BATF3	1			1												1			1									4
BAX											1					2												3
BAZ1A				1																								1
BAZ1B		1		1									1															3
BAZ2A	2	2		2	1				1		1					1												10
BBC3	3	2		2	3	2	3	3	2	1	1			1	1	2	2		2	1	2		1				1	35
BBIP1		2														1	1				1							5
BBOF1																			1									1
BBOX1-AS1												1				1				1								3
BBS1																												0
BBS10																												0
BBS12	2	1					1				1					2					1			1			1	10
BBS2	1						1	1												1	1							5
BBS4	1	1		2																								4
BBS5																												0
BBS7	1	1		1	1				1	1							1	1			1							9
BBS9																												0
BBX	5	4		3	2	1		1		1			1			1		1	1	1	2	3		2		1	1	31
BCAM	1						1									2					1							5
BCAN			1		1		1			1						1									1			6
BCAP29	3	3		2						1						1								3				13
BCAR1					1	1	1	1	2				1						1		1						2	11
BCAR3	5	3	1	2	2	1	2	1	1	4	1	2	1	1		2	1		3		1	1	1	2	1	1	1	41
BCAS2	3	3	1	3		2	1			2	1	1	1	1		2	1			1	1	2	2	2	1	2	2	35
BCAS3		1			1											1			1			1		1				6
BCAS4		1					1			1							1		2									6
BCAT1																												0
BCAT2																												0
BCCIP	2	4		1																								7
BCDIN3D																												0
BCKDHA	1															1		1	1				1				1	6
BCKDHB	2	4		1					1					1		1								1				11
BCL11A	2	2		1		1	1			1			1		1	3		1	4		3			4	1		1	27
BCL11B	3	5		1		3							1	1		2	1		5	1	1			1			1	26
BCL2	3	2	1	2	1	1	2	1	1	1	1	1	2	1	1	2	2	1	1	1	1	2	1	2	1	1	1	37
BCL2L1																												0
BCL2L10																			1									1
BCL2L11	2	1		2		1	1	1			1								1									10
BCL2L12	1	2		1											1	2												7
BCL2L13	2	1		1			1	1												1								7
BCL2L2					1		1															1						3
BCL2L2-PABPN1																1			1									2
BCL3	1	2		1			1			1	3					2		1	3			1	1					17
BCL6	6	5	1	2	1	2	2			1			1			3	1		3	2	1	1			1			33
BCL7A	1	1		1	1																1							5
BCL7B	2	2		2	2	2														1							1	12
BCL7C																												0
BCL9	2	2		2	1	2	1		1		1				1	1					1			1				16
BCL9L	1	1		1	1	1	1	1	1	1				1		1	1	1	1		1		1			1	1	18
BCLAF1	1	1		1																								3
BCO2								2	2							1								1				6
BCR		1		1																								2
BCS1L																1												1
BDH2																												0
BDKRB2																1												1
BDNF	4	4	1	2		1	1		1	2	1	1	1		1	4	1	1	1	2	2	1	1	2	1	1	1	38
BDNF-AS																												0
BDP1	2	1			1											1												5
BEAN1																									1			1
BEGAIN							2	1								1				1	1							6
BEND3	1			1			1						1															4
BEND4																												0
BEND7													1															1
BEST1					1													1	1									3
BEST2				1													1											2
BET1	1	4	1	1	1	1	1	1	1	1	1	1	1	1	1	2	1	1	1	1	1	1	1	3	1	1	1	33
BET1L	2	1		1			1												1									6
BFAR																												0
BFSP1	2	3		3	1		2			1					1		1											14
BGLAP								1																				1
BHLHA15	1	1			1		1	1			1								1	1								8
BHLHA9																												0
BHLHE22	1	1				1				1						2												6
BHLHE23	1	2		1																								4
BHLHE40																			1									1
BHLHE40-AS1	1	2		1																								4
BHLHE41	2	3		1	2		1								1	1			1	1								13
BICC1	1									1		1			1	1			1	1	1			1		1	1	11
BICD1	1	1		1	1				1				1	1	1	1	1	1	1	1					1	1		15
BICD2						1				1						3					1							6
BICDL1				1							1																	2
BICDL2							1									2		1		1							2	7
BICRA				1	1														1									3
BICRAL	1	1		1															1									4
BID																												0
BIK																1			1		1							3
BIN1	2	2	1	2		1										1	1	1	1	1	1				1	1	1	17
BIN2				1																								1
BIN3							1																					1
BIRC3	1	1			1							1		1	1	1	1	1	1		1	1		2	1		1	16
BIRC5																			1									1
BIRC6	1	1		1	1																							4
BIRC7																			1									1
BISPR																					1							1
BIVM	1	1														3				1								6
BIVM-ERCC5	1	2		1																								4
BLACAT1	1	1		1	1				1							1	1			1	1							9
BLACE																1												1
BLCAP	4	4		4	1	2	4	4		3	1	1			1	3			3	3	2	1		1		1		43
BLK									1				1	1		1	1	1	1					1				8
BLM																1												1
BLMH	1	1		1	1	1							1	1	1	1				1	1						1	12
BLNK	1				1					1				1				1		1				1				7
BLOC1S1																												0
BLOC1S1-RDH5																												0
BLOC1S2	2	2																	1									5
BLOC1S3		1															1											2
BLOC1S4		1			1														1	1								4
BLOC1S5-TXNDC5	2	2		1												1	1											7
BLOC1S6		1																										1
BLVRA		1		1						1																		3
BLVRB		2		2		1													1				1					7
BLZF1	1	2											1	1		2	1	1	1		1						1	12
BMF																			1									1
BMI1																												0
BMP1			1																				1					2
BMP10		1																										1
BMP2K	1																											1
BMP3				1	1														1									3
BMP4	2															1			1									4
BMP6	1																											1
BMP7																												0
BMP8A		1																			1							2
BMPER				2				1																				3
BMPR1A																												0
BMPR1B		1																										1
BMPR2	1	1		1	1		1	1	1		1					1					1		1		1	1		13
BMS1P21																1												1
BMS1P4																												0
BMT2	1	2		1	1					1	1				1			1	1	1	1					1		13
BNC1																	1											1
BNC2	1	1		1			1									1			1					1				7
BNIP1	2	1		2	1																1					1		8
BNIP2	1	3	1	1	2	1				1	1	1	1	2		1	1	1	2	1	1	1	1	1	1	1	1	28
BNIP3	1												1						1		2			1				6
BNIP3L	1	2														2												5
BOC	1	1		1	1	1	1		1	1			1		1	1	1	1	1		1		1	1				17
BOD1	1																											1
BOD1L1		1																										1
BOK											1																	1
BOLA1	1													1		1												3
BOLA3-AS1																												0
BOLL			1																									1
BOP1	2			2	1		1		1																			7
BORA	2	1		1			1												1		1							7
BORCS5	2	2		1																								5
BORCS6									1				1			1			1		1							5
BORCS7		1																										1
BORCS7-ASMT	3	5		5	3	1	1	1		1	1		1		2	1		1	1	1								28
BORCS8																			1									1
BORCS8-MEF2B		1				1							1										1					4
BPESC1																												0
BPGM							1			1			1			2			1	1								7
BPHL																												0
BPI	1	1	1	1	1	1	1	1	1	1	1	1	1	1	1	1	1	1	1	1	1	1	1	1	1	1	1	27
BPTF																												0
BRAF	3	2		2	1	1	2	1		2	1	1	1	1	1	3	1		1	2	1	1	2	3	1	2	2	38
BRAP																			1									1
BRAT1																												0
BRCA1	1	2								1	1								1			1						7
BRCA2		1			1														1									3
BRCAT54		1																						1				2
BRD1	1		1			1	2		1	1	1	1	1	2	2	1		2	1	1	1	1	1	1		1	1	25
BRD2	5	10	2	5	4	3	3				1	2	3	1	2	3			5	1	2			2	2	4	1	61
BRD3								1													1							2
BRD4				1			1																					2
BRD7																												0
BRD8																												0
BRD9																1			1		1							3
BRDT													1															1
BRE-AS1	1	2		1										1			1				1							7
BRF1		1		1		1													1									4
BRI3	1	2		1	1		1												1									7
BRI3BP																												0
BRICD5							1																					1
BRINP2	1	1		1		1														1								5
BRINP3	2	1		1	1	1	2	1	1	1	1	1	1		1	1	1	1	2	1	1	1	1	2	1	1	1	29
BRIP1	2	3	1	1			1						1		1	1			1	1	1			2				16
BRK1	3	1		1	1		1	1	1	1				2	1	1				1		1						16
BRMS1L				1																1	1							3
BROX	1	2		2				1	1		1					1		1	2	1	1	1		1				16
BRPF1				1	1														1									3
BRPF3	1	2		1	1		1					1				2												9
BRSK1	1	1		1	1		1	1								1			1						1	1	1	11
BRSK2																			1									1
BRWD1		2			1					1						3					1							8
BSDC1																	2											2
BSG	2	2																										4
BSN				1			1									1			1	2	1							7
BSN-AS2																												0
BSPRY						1										1												2
BST1	1																											1
BST2																												0
BTAF1	1	2		1															1									5
BTBD10	1	2		1	1		1	1	1																			8
BTBD11	2	3		3	1			1	2		2		1			1	1		2		1			1				21
BTBD17							1				1																	2
BTBD19		1	1		1	1	1								1				2	1	1							10
BTBD2						1				1				1		1		1								1		6
BTBD3		1																	1				1					3
BTBD7	1	1					1							1		1			2									7
BTBD8	2	2		2	2	1	1		1	1	1	1			1	1			1	1	1	1		1			1	22
BTBD9																												0
BTC												1																1
BTD	2	2		1																							1	6
BTF3L4		1		1																								2
BTG2		1		1		1				1							1										1	6
BTG3																									2	1		3
BTG4	2	2		2				1		1				1			1		1	1	1						1	14
BTN2A1																												0
BTN2A2	1	1																	1									3
BTN2A3P																												0
BTN3A1																								1				1
BTN3A2																							1					1
BTNL9																												0
BTRC	1	1		1																								3
BUB1	1	1		1	1																							4
BUB1B	1	1		2	2	1	1		1	1			1	1	1	1	1	1			1	1			1	1	1	21
BUB1B-PAK6		1		1			1		1							1												5
BUB3	1	1			1											2												5
BUD13	1															1												2
BUD23	1	1		1		1	1									1			1							1		8
BUD31																												0
BVES																												0
BYSL	1																		1									2
BZW1	1	1														1	1			1								5
BZW2	1	1		1																								3
C10orf107																												0
C10orf111	1	2		1	1				1		1								1	1								9
C10orf120																												0
C10orf128																												0
C10orf142																												0
C10orf35				2	2																		1			1		6
C10orf53																											2	2
C10orf55																				1								1
C10orf67							1									1	1		1	1			1	1				7
C10orf76	1	1														1												3
C10orf82														1														1
C10orf88	2	2				1	1			1			1			1			1				1			1		12
C10orf91		1		1				1							1						1							5
C10orf95																												0
C10orf99								1											1					1				3
C11orf1	1	1		1	1	1	1		1	1	1	1	1	1	1	1	1	1	1	1	1	1	1	1	1	1	1	25
C11orf16																												0
C11orf21	2	1					1													4	3							11
C11orf24	1	1		1																								3
C11orf45																												0
C11orf49										1	1			1					1			1						5
C11orf54	2	2		2	1	1	1	1	1	1	1	1			1		1		2	1	1	1					1	22
C11orf57	1															1												2
C11orf58	4	4	1	2	2	2	3	2	1	1	2	2	2	2	1	3	2	1	3	2	3	2	1	2	1	3		54
C11orf63	2	2		1								1																6
C11orf65	2	5			1	1				1	1		1			1				2	1			3		1	2	22
C11orf68	2	2		2	1	1	2	1	1		2		1	1		2	1		1	1	1	1	1	1	1	1	1	28
C11orf70	1	1		2															2	1								7
C11orf71																												0
C11orf72			1						1				1					1		1	1							6
C11orf80	2	2		1	1											1				1								8
C11orf84	1																											1
C11orf86								1													1							2
C11orf87	1																											1
C11orf88																												0
C11orf91		1		1															1					1	1			5
C11orf94	1					2													1					1				5
C11orf95							1			1					1	1		1	1	1	1			1				9
C11orf97																												0
C11orf98	1	1		1																								3
C12orf10	1																											1
C12orf29																2					1							3
C12orf4	4	3	1	2	1	1	1		1	2		1	1	1	1	3	1		2		1	1		2		1	1	32
C12orf42	1						1			1				1				1				1	1	1		1		9
C12orf43	2	1	1	1	1	1					1					1	1				2		1	1				14
C12orf45																												0
C12orf49	1	2				1								1				1		1								7
C12orf50						1					1			1											1			4
C12orf57		1		2							1																	4
C12orf60	2	2														1	1					1		1				8
C12orf65	2	1		1	1	1	1	1	2		1		1	1		1	1		1	1	1		1		1	1	1	22
C12orf66	1			1	1		1		1		1																	6
C12orf73	1	2		1			1			2				1	1	2		2	1					3			1	18
C12orf75		1		1											1													3
C12orf76																				1								1
C12orf80							1													1	1							3
C14orf1	1	2		2					1																			6
C14orf105													1															1
C14orf119		2																										2
C14orf132	1	1	1	1	1		2	1		1		1	1		1	1	1			1	1	1	1	1		1	1	21
C14orf144		1	2			2				1		1		1		2	3	1			2							16
C14orf159	2	1		1			1						1			1	1											8
C14orf166	2	2		2	1	1				1	1		2			1			1	1	2	1		1		2	2	23
C14orf178	2	2		1		1					1					1					1							9
C14orf180	1								1																			2
C14orf2																1												1
C14orf28		2		1																								3
C14orf37		1		1			1			1			2			1			1	1	1	1	1				1	13
C14orf39	2	3	1	2	1	2	1	1	1	3	1	2	2	1	1	2	1	2	2	2	2	1	1	2	1	1	2	43
C14orf80						1														3	4							8
C15orf38-AP3S2	1																		1								1	3
C15orf39	1	4		1	1		1	1		2			1		2	1	1		2				1		2	1		22
C15orf40	2	2			1					1									2									8
C15orf48	1	1		1	1		1		1	1					1		1		1	1		1		1	1			14
C15orf52	1	1	1	1		1	1	1	1	1	1		1	1	1	1	1	1	1							1		18
C15orf54																												0
C15orf56																												0
C15orf59																								1				1
C15orf59-AS1							1									1				1	1							4
C15orf61	1	1		1												1												4
C16orf45																1				1	1							3
C16orf46		1																										1
C16orf54		1		1			1																					3
C16orf58					1		1							1					1						1			5
C16orf62	1	1						1											1									4
C16orf70																				1								1
C16orf71																1												1
C16orf72	1			1																		1						3
C16orf74											1																	1
C16orf82																												0
C16orf86																			1									1
C16orf87	1	1		1	1				1		1					1		1		1	1			1	1		1	13
C16orf91		1				1														1	1							4
C16orf95				1	1																							2
C17orf100	2	3		2		1				1		1			1	1			1	1			1		1		1	17
C17orf102																												0
C17orf105																												0
C17orf107																												0
C17orf50	1	1		1	1	1	1			1	1		1	1	1	1	1	1	1	1	1	1		1	1	1	1	22
C17orf51															1			1						1				3
C17orf53	1			1							1																	3
C17orf58	1	1		1	1	1	1		1			1				1				1	1				1			12
C17orf62		2																						1				3
C17orf64	1	1		1					1	1					1		1		1	1								9
C17orf67																												0
C17orf74																												0
C17orf75						1				1		1							1									4
C17orf77																												0
C17orf80		1														2												3
C17orf82	1	1									1		1	1		1									1			7
C18orf21																												0
C18orf25	1	1			1																		1				1	5
C18orf32		1					1																					2
C18orf54	1	1		1	1		1		1				1	1	1	1	1		2	1	1	1		2			1	19
C18orf63													1															1
C18orf8	3	2		2	2	1					1					2			2	1	1						1	18
C19orf12	2	2		1	1	2	2			2	1	1				1			2	1	2			2		1	1	24
C19orf24							1	1								1				1	1							5
C19orf25	1	1					1													1	1							5
C19orf35	1			1	1		2	1	1	1						1		1	1		1				1			13
C19orf44	2	2		2	1	1	1	1	1		1		2			1	1		1	2	1	1		1		1	1	24
C19orf47	3	5	1	4	1	1	1	2	1	1	1		1	2	1	1	1	1	2	2	1	1	1	1	1	1	1	39
C19orf48	2	1		1																				1				5
C19orf53	1					1																						2
C19orf54	1	1		1		1	1			1						2				1	1	1		1				12
C19orf57	1	1							1										1									4
C19orf66		1	1	1		1				1	1	1	1		1	1			1	1	1	1		1	1	1	1	18
C19orf68							1									1					1							3
C19orf70	1	1													1				1									4
C19orf71							1																					1
C19orf73	1	1																										2
C19orf81	1	2	1	2	1	1	1		1	2	2		2	1	2	2	1	1	1	1	2	1	1	1	2	2	1	35
C19orf84														1		1								1				3
C1D	1	1		1																				1				4
C1GALT1	1	1		1																1								4
C1orf105	1	1			1	1										1					2							7
C1orf109	2	2		1	1	1	1	1	1	1			1	1	1		1	1							1	1		18
C1orf112	1	2		1															1		1							6
C1orf115	1	1	1			1	2	1	1	1	1	1	1		1	1	1	2	1	1	1	1		1		1	1	24
C1orf122											1					1				1	2						1	6
C1orf123																			1									1
C1orf127							1														1			1				3
C1orf131	1	2																										3
C1orf132							1													1	2							4
C1orf140																1		1			1		1					4
C1orf159	2	1	1	1	1	1	2	2		1				1	1				1	1				2	1	1		20
C1orf167																												0
C1orf168																												0
C1orf174	1	1	1			1	1					1	1			1	1					1						10
C1orf194	1																											1
C1orf198	1	1																	1								1	4
C1orf21		1		1															1									3
C1orf216							1	2								1			1									5
C1orf220																												0
C1orf228	1	1	1	1	1	1	2	1		1	1	1	1	1	1	2	1	1	1	2	2	1	1	2	1	1	1	31
C1orf229						1														2								3
C1orf27	1	5		2												1												9
C1orf35	1	3		1	1																1					1		8
C1orf43	2	1		1	1		1		1		1																	8
C1orf50	2	3		3	2		2	1			1	1		1		2	1		2								1	22
C1orf52				1	1		1																					3
C1orf53		1														1			1		1							4
C1orf54																											1	1
C1orf56		1																										1
C1orf61	2	1		1		1	1			1			1	1		1	1		1			1					1	14
C1orf64																												0
C1orf74		1																				1		1				3
C1orf87																	1											1
C1orf94																												0
C1QA	1							1																				2
C1QB																												0
C1QBP		1																	1									2
C1QC			1				1												1	1	1							5
C1QL1	3	3	1	3	2	2	2		1	3	2		2	3	2	3	2	1	3	2	2	1	1	1	2	2	2	51
C1QL2	2	2	1	2	2	2	2	1	2	2	2	2	2	2	2	2	2	2	2	2	2	2	2	2	2	2	2	52
C1QL3	1	1		1							1								1	1							1	7
C1QL4							2									1							1	1	1			6
C1QTNF1		1			1		1									1												4
C1QTNF12																												0
C1QTNF1-AS1	1	1		1																								3
C1QTNF2	1				2		2	2		1			1			1			2		1			1				14
C1QTNF3-AMACR		1														1						1						3
C1QTNF5																												0
C1QTNF6																												0
C1QTNF8	3	1			1	4	1	2	2	1		1	1	1	1	2	1	1	2	1	3			1			1	31
C1QTNF9B																												0
C1R																												0
C1RL																												0
C1RL-AS1																												0
C2	6	8		5	2	1	2	1		1	1					3	1		2	1	1			1			1	37
C20orf144	1	1																										2
C20orf166-AS1							1																					1
C20orf194	3	1		2	1		2	1	1		1					2			1									15
C20orf196																			1									1
C20orf197																												0
C20orf24																												0
C20orf27																												0
C20orf78																				1								1
C20orf85		1		1			1		1							1					1							6
C20orf96	1	1	1	1	1	1	1						1	1	1	1	1	1		1	1	1			1	1	1	19
C21orf2	1	1		1	1	1	3	2	1	2	1		1	1	2	1		1	2	1	1	1	1			1	1	28
C21orf33		1			1									1														3
C21orf59	1	2		2	1						1			1	1											1		10
C21orf59-TCP10L																								1				1
C21orf62-AS1																												0
C21orf91	1	2																										3
C22orf15				2	2											3												7
C22orf23	1																											1
C22orf24	5	4	2	4	4	4	2	2	2	2	2	2	4	2	2	2	2	2	3	2	2	2	2	2	3	2	2	69
C22orf34					1			1	1												1							4
C22orf39																			1									1
C2CD2																												0
C2CD2L	1	1		3		1	1	1			1								1				1		1		1	13
C2CD4A																1								1				2
C2CD4C					1		1	1						1					1		1		1					7
C2CD4D	1	1		1	1	1	1	1			1			1		1	1		2	1	1		1					16
C2CD5	1	2		2																								5
C2orf15		1																										1
C2orf16																1											1	2
C2orf40																												0
C2orf42		1																										1
C2orf49	1	1		1	1	1																						5
C2orf50	1	1		1		1	1				1					1					1							8
C2orf66	1						2	1					1						1	1	1							8
C2orf68																			1									1
C2orf69	1	1	1	1	1	1	1	1	1	1	1		1	1	1	1	1	1		1	1	1		1		1	1	23
C2orf70	1																				1							2
C2orf72	1	1			1		2	1		1						1			1	1	1							11
C2orf73	1	1		1	1		1						1			1			1	1	1	1					1	12
C2orf74																	1		2						1		1	5
C2orf76	1	1											1	1			1		1	1								7
C2orf81																			1									1
C2orf82										1					1	1	1		1	1								6
C2orf88		1			1														1	1								4
C3																								1				1
C3orf14																1								1				2
C3orf18	1															1				1								3
C3orf22																1					1							2
C3orf33	3	2	1	1		2	1	1		2		2	2	1	1	3	2	2	1	2	2	2	1	1	1	2	2	40
C3orf36																1				1								2
C3orf52		1		1			1	1																				4
C3orf58	1	4		1			1	1						1		1			1	1	1			2	1			16
C3orf67	1									2			1															4
C3orf70	2	3		2		1										2	1									1		12
C3orf80		1																	1		1							3
C4orf19	2	2					1		1	1	1			1	1	1	1		1	1	1				1			16
C4orf22	1	3			1	1		2	1	2	1	1	1	1	1			1	2	2	2	2		3			1	29
C4orf3	1	2		3	1														2	1								10
C4orf32		3			1														1									5
C4orf33																												0
C4orf36																												0
C4orf46	2	1	1	2	1	1	1				1			1		1	1		1		1							15
C4orf48		1							1										1									3
C4orf51	2	2		2	1	1					1					1												10
C5		1																										1
C5orf22																												0
C5orf24	1	2		2	1	1	1	1		2	1	1	1			1			1	1	1		1	1			1	21
C5orf30	2	2	1	2	1	1	1	1	1	1		1	1	1	1	1	1	1	2	1	1	1		1		1	1	28
C5orf34	1	1			1											3								1				7
C5orf38	1	1		1		2	3	1				2	1	2	1	3			2	2			1		1	1		25
C5orf42		1		1										1		1				1	1						1	7
C5orf47							1							1					1									3
C5orf49	1	1		1									1	1					1		1							7
C5orf51	1	2																										3
C5orf52																			1									1
C5orf56	1	1														1												3
C5orf63	1											1																2
C5orf64-AS1																				1	1							2
C5orf66	1	1		1																				1				4
C5orf66-AS1																												0
C5orf67							1																					1
C6orf120																												0
C6orf132																1												1
C6orf136	1	2		1																						1		5
C6orf141		1																										1
C6orf203				1												1				1								3
C6orf222	1			1									1			1						1				1		6
C6orf226	1	1		1																								3
C6orf47	4	2	1	2	1		2	1		1	1				1	1	1		5		1		1					25
C6orf48	4	2		2	2		1				1					3			2							1		18
C6orf52	1	1		1			1		1																			5
C6orf62		1																										1
C6orf89	1	1		1																								3
C6orf99	1	1			1											1				1	1							6
C7orf13	3	1		2	2	1	1	1	1	1						1				1		1		1		1		18
C7orf25		1		1	1	1	1		1	1				1	1				2	1			1	1				14
C7orf31	1			1	1																							3
C7orf49								1								2			1	1								5
C7orf50	3	2		2			3	2	2	4	1	1	1	2	1	1	1		2	1				2			2	33
C7orf55-LUC7L2	2	1								2						2	2		1			1		1		2		14
C7orf66																1												1
C8G	3	2		2	1		2									1		1		1	2							15
C8orf22																												0
C8orf31	1	1	1	1	1					1	1		1	2		2	1	1	3			1				1		19
C8orf33	1	1		1	1	1	1				2		1	1		1			1	1			1			1		15
C8orf34																												0
C8orf37																												0
C8orf37-AS1	1	1		1	1												1			1	1							7
C8orf4																									1			1
C8orf44		1		1									1						1	1	1							6
C8orf44-SGK3																			1									1
C8orf46																												0
C8orf48																												0
C8orf59																												0
C8orf76	1	2		2	1		1			1		1	1			1	1		1	1					1			15
C8orf82																			1		1							2
C8orf88																												0
C9orf106																1			1									2
C9orf129																												0
C9orf139	1	1				1	2			1	1					1	1		1	1	2							13
C9orf142	1	1	1	1	1	1	1	1	1	1	1	1	1	1	1	1	1	1	1	1	1	1			1	1	1	25
C9orf16								1								1												2
C9orf163	1																											1
C9orf170																												0
C9orf3	2	2			1		1									2										1		9
C9orf40	1	2																										3
C9orf41-AS1	1	1		1	1	1							1			1	1		1	1		1		1		1		13
C9orf43																												0
C9orf62																												0
C9orf64	4																2											6
C9orf72	1	1			1		1			1			1				1		1							1		9
C9orf78						1										1												2
CA10	2	1	1	1	2	2	2	2	2	1	1		1	2		2	1		1		2	1				1		28
CA12																					1							1
CA13	3			1		1	1	1		1			1	1		1					1	1		2		1	1	17
CA3																	1											1
CA3-AS1																			1									1
CA4	2	1	1	2	1	1	2			1		1	1	1	1	1	1	1	2				1		1	1		23
CA5A																					1							1
CA6														1														1
CA7						1	1														1							3
CA8										1														1				2
CAAP1		1																										1
CAB39		2			2	1	1					1		1							1							9
CAB39L	1	1		1	1											2												6
CABIN1																												0
CABLES1	2	1																										3
CABLES2	1	1		1	1	1	3		1	1						1			1	1	1						1	15
CABP1																		1										1
CABP2		1		1	2		2	1	1								1	2	1		1							13
CABP7													1					1	1	1	1				1		1	7
CABYR	2	2		2	2	1	1			1	1	1				1	1	2		1	1	1	1	1			1	23
CACFD1	1																											1
CACHD1	1	1	1	1	1	1	1	1	1	1	1	1	1	1	1	1	1	1	2	1	1	1	1	1	1	1	1	28
CACNA1A	2	1		1	2	1		1	2							1		1			1			1			1	15
CACNA1B				3	2										1					1								7
CACNA1C		1	1		2		2							1		2	1	1	2	1	1			1			1	17
CACNA1D				1				1	1						1	2												6
CACNA1E	2	2																										4
CACNA1G																			1									1
CACNA1G-AS1	1	1		2	2		1	1								1	1	1	1	1	1		1				1	16
CACNA1H	1	2		2			3	2	2						1	1	1		2		1			1				19
CACNA1I	1	1	1	1	1	1	1	1	1	1	1	1	1	1		1		1	3		2		1	1	1	1	1	26
CACNA1S																												0
CACNA2D1																									1			1
CACNA2D2																			1									1
CACNA2D3			1													1			1		1			1				5
CACNA2D4																1			2		1		1					5
CACNB1	2	2	2	2	2	2	2	1	2	1	1	1	1	2	2	4	2	2	2	2	2	1	1	1	2	2	2	48
CACNB2	1	1																										2
CACNB3																	1										1	2
CACNB4	1	2		1			1			1		1				1	1	1			2					1		13
CACNG2				1	1											1												3
CACNG4	2	2	1	1	1	1	1	1	1	1	1	1	1	1	1	2	1	1	2	1	1	1	1	1	1	1	1	31
CACNG5						1	1																					2
CACNG6													1						1			1					1	4
CACNG7					2				1	1			1	1		1											1	8
CACNG8	1	1	1	1	1	1	1	1	1	1	1	1	1	2	1	1	1	1	2	1	1	1	1	1	1	1	2	30
CACTIN	2	2		1			1		1	1									4									12
CACTIN-AS1						1	1	1	2	1	1					2		1			1	1				1	1	14
CACUL1																												0
CACYBP	2	1		1															1									5
CADM1	1	1	1	1	1	1	1	1	1	1	1	1	1	1	1	1	1	1	1	1	1	1	1	1	1	1	1	27
CADM2																												0
CADM3	1	1		1						1						1						1						6
CADM4	1	2		1						1	1					2					1						1	10
CADPS																									1		1	2
CADPS2														1	1				1		1			1				5
CAGE1																			1									1
CAHM		1														1												2
CALB1			1																		1			1				3
CALB2	1	1	1	1	1	1	1		1	1	1		1	1	1		2		1	1	1	1	1	1	1	1	1	24
CALCA	4	4	2	4	4	5	10	2	2	2	2		3	1	2	6	2	5	3	2	4	3	1	4	2	3	3	85
CALCB			1					1	1				1						1			1	1				1	8
CALCOCO1	1															1												2
CALCOCO2							1																					1
CALCR											1	1		1		1								1				5
CALHM1				1	1		1																					3
CALHM2	1																											1
CALHM3							1											1	1									3
CALM1	2	3	1	1	2	1	1	1	1	1	1	2	1	1	1	2	1		2	1		1	1		1	1	1	31
CALM2	1	1		1	1	1												1										6
CALM3	1	1		1	1								1							1								6
CALML5																							1	1				2
CALN1	2	2	2	3	2	2	2	1	1	2	1	2	2	2	1	2	2	1	3	3	4	2	2	3	2	2	2	55
CALR	1																											1
CALR3																1												1
CALU	1															1												2
CALY	2	1		1			2	1							1			1	1		1					1		12
CAMK1G																												0
CAMK2A																												0
CAMK2B	5	4	1	4	2	1	1	2	2	2	2	1	1	2	2	1	1	3	3	1	2	1	1	2	2	1	1	51
CAMK2D	2	2		1	1	1				1	1	1	1	1		2				1	1	1		2	1	1	1	22
CAMK2G	1	1		1		1	1	1	1	2	1		1	1		3	1	1	1	1	2	1	1			1	1	25
CAMK2N1	1	1		1	1	1	1		1									1	2	1	1						1	13
CAMK2N2																												0
CAMKK2																												0
CAMKMT	4	2	2	1	1			1				1								1	1							14
CAMLG	1	2									1					2												6
CAMSAP1							1	1	1							1			1									5
CAMSAP2					1				1																			2
CAMSAP3																			1									1
CAMTA1	4	5		3	3	1	8	2	1		1				2	3	2	1	2	2			1					41
CAMTA2	4	4	1	3	2	1	1		1	2		1			1	3	1		2	2	2	1	1			1	1	35
CAND1		2		1															1									4
CAND1.11															1				1									2
CAND2	1	2		2	1									1	1	1	1		1	1								12
CANT1																												0
CANX	2	1		1						1									2									7
CAP1	2	1				1	1																					5
CAP2				1		1													1		1							4
CAPG				1	1	1	3	1								1				1	2						1	12
CAPN1																							1	1		1		3
CAPN10		1																										1
CAPN10-AS1	2	2																										4
CAPN12																1												1
CAPN13																1												1
CAPN14				1			1																					2
CAPN15			1				2			1						1		1			1			1				8
CAPN2							1	1	1							1				1	1							6
CAPN5		1																			1			1				3
CAPN7	1	1		1	1								1				1			1								7
CAPNS1	1																											1
CAPRIN1	2	3		2		1					1					1			1	1	1			1		1	1	16
CAPRIN2																												0
CAPS2	2	4		1						2		1				2		1			1		1	3			1	19
CAPSL		1																				1						2
CAPZA1	1	1		1																								3
CAPZA2		1														1			1					1				4
CAPZB																												0
CARD10	1	1																										2
CARD11																			1									1
CARD14														1	1								1					3
CARD16	1	1																										2
CARD19																1			1									2
CARD9							1		1							1												3
CARF				1																								1
CARHSP1				1															1									2
CARM1						1	1			1				1		1		1		1	1							8
CARMIL1		1																										1
CARMIL2		1		1	1											1			2	1	1				1			9
CARMIL3																												0
CARMN																				1								1
CARNMT1	1	1		1																								3
CARNS1		1		1															1	1								4
CARS														1					1		2				1			5
CARS2							2									2				1	1							6
CARTPT	1						1	1	1																	1		5
CASC1	1	1	1	1		1			1	1						1	1		2									11
CASC10	2	2								1			1						2									8
CASC11																												0
CASC15	2																			1								3
CASC18																												0
CASC2		1																										1
CASC23				1									1															2
CASC3	3	3		1	1								1		1	1	1					1		1		1		15
CASC4		1		2	1							1	1	2		2	1		1	1	1	1	1	1	1		1	19
CASC6																												0
CASC9																								1				1
CASD1				1	1	1																1	1		1			6
CASKIN1		1			1		1		1										1		1						1	7
CASKIN2	1	2		1						1	1					1	1		2	1				1				12
CASP1	1	1		1			1				1								1								1	7
CASP12																												0
CASP16P		1							1									1	1									4
CASP2	1	1		1	1	1				1						1								1		1		9
CASP3		1													1	1			1									4
CASP6		1																										1
CASP7	5	2		2	1		1			1		1	1			1				1	1				1			18
CASP8	2	3		1	1	1	2				1			1	1				1		1							15
CASP8AP2	1	1	1	1	1	1	1	1	1	1	1	1	1	1	1	2		1	1	1	1	1	1	1	1		1	26
CASP9	1	1		2		1	1	1	1	1			1			1			1		1							13
CASQ1			1		1	1		1		1		1			1			1		1	2						1	12
CASQ2										1						2			1	2	1			1				8
CASR					1																							1
CASS4			1																									1
CAST	1																			1								2
CASTOR1		1		1	1																							3
CASZ1	7	4		5	4	2	7	4	2	3	1	1	4	1	1	6	2	2	4	5	6	3		1	2	3	2	82
CAT																	8											8
CATIP-AS1																			1									1
CATIP-AS2					1		1									1			1	1								5
CATSPERD	1	2	1	1	1	1	1	1	1	1	1	1	1	1	1	1	1	1	1	1	1	1	1	1	1	1	1	28
CATSPERE																												0
CATSPERG																1												1
CATSPERZ																												0
CAV1	2	2		2	2		1						1				1		2	2	3	2			1	1	2	24
CAV2				1																								1
CAVIN1					1		1							1	1												1	5
CAVIN2																												0
CAVIN3	1																	1	1									3
CBARP	1	2		1												1			2		1							8
CBFA2T2																					1						1	2
CBFA2T3	1	2	1	1		1	1		2	1				1	2	1	2	2	7	1	1			2	1		1	31
CBFB	3	3		3	3	1	3	1	1	2		1	2	2	2	2	2	1	3	2	2		1		1	2	2	45
CBLB	3	4		2	2	1	1			1	1	1	1			2	1		2	1	1	1				1		26
CBLN1	1																											1
CBLN2										1						1												2
CBR3-AS1			1			1	1		1	1	1	1	1		1	1	1	1	1			1	1	1	1	1	1	19
CBR4	3	3		3	2		2	2	1	2			3	1	1	2	2		3	4	2	1		2		1	2	42
CBS		1																										1
CBWD2								1				1				1				1	1						1	6
CBX1				1																								1
CBX2	1			1	1		1												1									5
CBX3	2	4		2						1						1								1				11
CBX3P2	1	2		2			1									1												7
CBX4	2	2		2				1								1			1									9
CBX5	3			1	1		1									2			1									9
CBX6	1	1	1			1	2			2						1										2	1	12
CBX7	3	2	1	3	1	1	1	1		1	1	1	1	1	1	3		1	1	2	2		1	1	2	1	1	34
CBX8	5	4		3	1	4				4	2		3		1	5	2		4	1	2	1	1		1	3	1	48
CBY1	1	2		1																								4
CBY3																												0
CC2D1A																												0
CC2D1B	1	1		1			1																					4
CC2D2A		1																	1	1	1							4
CCAR1	1			1								1				1												4
CCAR2																1					1							2
CCDC102A		1				1				1						1												4
CCDC102B	1	2		1	1	1	2		1	1							1		1	1	1			1				15
CCDC103		1																										1
CCDC105																												0
CCDC106	2	1		1	1	1				1	1					1			1	1	1		1	1		1	1	16
CCDC107										1									1							1		3
CCDC110	1															1												2
CCDC112		2								2						1					1			3				9
CCDC114																												0
CCDC115																												0
CCDC117	1	1		1				2	2						1	1	1	2	3							2		17
CCDC12	3	2	2	3	2	1	1	1	1	2	2	1	2	1	1	1	1	1	1	2	2	1	2	1	1	1	1	40
CCDC122		1																										1
CCDC124	3	3	1	3	1	1		1		2	1		2	2	2	2	1	2	1	1	2	1		1		1	2	36
CCDC125																												0
CCDC126																												0
CCDC127				1																1								2
CCDC13					1		1											1		1								4
CCDC130	2	1														1												4
CCDC134																												0
CCDC136								1	1		1																	3
CCDC137		2																										2
CCDC138	4	3		2	1	1	3	1	1				2		1	3	1		2	1	2	1		3	1	1		34
CCDC14	2	1		1				1								1			1			1						8
CCDC140	2			1	1	1	1			1						1	1		1			1						11
CCDC141																												0
CCDC142																1			1									2
CCDC144NL-AS1		1						1																				2
CCDC148-AS1												1																1
CCDC15	2	2		1	1					1						1	1		1	1	1							12
CCDC151	1	1	1	1	1	1	1	1	1	1		1	1	1	1	1	1	1	1	1	1	1	1	1	1	1	1	26
CCDC154							1														1							2
CCDC155																												0
CCDC157		1																	1									2
CCDC158																			1									1
CCDC159										1											1							2
CCDC167		1					1																		1			3
CCDC169	1		11										1											1				14
CCDC17	1		1				1		1			1		1		1				1					1	1	1	11
CCDC170																												0
CCDC171																								1				1
CCDC173		1		1	1	1				1	1		1			1			1			1			1		1	12
CCDC174		1		1	1						1																	4
CCDC175																												0
CCDC177																							2					2
CCDC178			1														1	1		2	1							6
CCDC18	4	5		2		1						1				2				2	1	1		2		1	1	23
CCDC181		1																						1				2
CCDC182		1																										1
CCDC183	1	1			1				1							1												5
CCDC183-AS1																												0
CCDC184	1	2				1								1		2			1	1								9
CCDC185																												0
CCDC186	2	3		2	1				1							1			1			1				1		13
CCDC188	1						1																					2
CCDC189																												0
CCDC18-AS1																1												1
CCDC190																												0
CCDC191	1	1		1	1	1	1	1		1	1	1				1												11
CCDC24																												0
CCDC25																												0
CCDC27																			1		1							2
CCDC28A	2	2		2	1		1			1						2			1		1			1				14
CCDC28B	1	1				1										1			1		1							6
CCDC3				1	1																							2
CCDC32																												0
CCDC33			1															1										2
CCDC34																			1									1
CCDC36																											1	1
CCDC37-AS1																			1									1
CCDC39	2	1																						1				4
CCDC40								1								1		1										3
CCDC42	1	2		1		1										1			1							1		8
CCDC43		1		1	1																1							4
CCDC47	3	3	1	2	2	2	2	2	2	1	2	2	1	2	1	3	2		1	2	2	2	2		1	2	2	47
CCDC50													1															1
CCDC51		1			1	1										2				2	2						1	10
CCDC57	1	1		2		1	1	1	1		1					1	2		1	1			1					15
CCDC58																												0
CCDC59	2	2		2	2	2	2		1	1	2	1	2	2	1	2	2	1	1	2	1	2	1	1		1	2	38
CCDC60																	1											1
CCDC61				1	1											1										1		4
CCDC62																			1									1
CCDC63	1	1		1												1	1			1								6
CCDC65		1		1												1					1					1		5
CCDC66	1																											1
CCDC68																							1	1				2
CCDC69																												0
CCDC7		1																										1
CCDC71	1	1			1					1						1				1								6
CCDC71L	2	2	1	1	1	1	2		1	2	1			1		2	1			1	1	1		2	1	1	1	26
CCDC77	1	1													1	1												4
CCDC78							1																					1
CCDC8						2													1									3
CCDC80																												0
CCDC82	1	1			1	1		1		1		1		1		1								1			1	11
CCDC83				1	1																							2
CCDC84		1			1																							2
CCDC85A							1									1					1							3
CCDC85B	1																											1
CCDC85C		1					1						1					1	1	2	3							10
CCDC87																												0
CCDC88A	2	2		1	2	1	1	1	1	1	1	1	1	1	1	1	1	1	2	1	1	1				1	1	27
CCDC88B																2	1			1	1							5
CCDC88C		1	1	1	1											2						1				1	1	9
CCDC89																1												1
CCDC9		1																	1									2
CCDC90B	1	1																										2
CCDC91	1																											1
CCDC92	3	2		1	1	1												1	1		1			1				12
CCDC94																			1									1
CCDC96																			1									1
CCDC97	2	2		2												1				1	1						1	10
CCEPR																		1									1	2
CCHCR1	1	3		2			2	4	3	1						1			5		1					1	1	25
CCIN							1													1	1							3
CCK				1	1																							2
CCKBR																												0
CCL1							1																					1
CCL13															1				1									2
CCL17																			1									1
CCL18																												0
CCL19							1																					1
CCL24																1												1
CCL25	1	1								1	1													1			1	6
CCL28		1															1											2
CCL3				1	1								1	1	1			1	1			1	1					9
CCM2	1	1			1																							3
CCM2L				1			1												1							1		4
[truncated: 13,975 more rows]

## Sheet: Hyper-Controls
NoCH Controls - Hyper-methylated SEMs
LOCUS	05B_MZ_Control	07B_MZ_Control	13B_DZ_Control	10B_MZ_Control	14B_DZ_Control	06B_MZ_Control	15B_DZ_Control	16B_DZ_Control	17B_DZ_Control	23B_DZ_Control	18B_DZ_Control	19B_DZ_Control	20B_DZ_Control	21B_DZ_Control	22B_DZ_Control	08B_MZ_Control	03B_MZ_Control	04B_MZ_Control	09B_MZ_Control	Total
JUN		3					1			2			1	1						8
NOV																				0
A1BG		1	1	1										1					1	5
A3GALT2																	1			1
A4GALT													1				1			2
AAAS		1	1	1						1			1			1		1		7
AACS		2	1	1			1			1	1	1	1		1		1	1	2	14
AADACL2-AS1																				0
AADACL3	1		1										1							3
AADAT																				0
AAED1																				0
AAGAB																				0
AAK1																				0
AAMDC	1	1	1	1	1	1	1	1	1	1	1	1	1	1	1	1	1	1	1	19
AAMP																				0
AANAT			1																	1
AAR2		1		1						1										3
AARS	2	2	3	2	3	2	2	2	3	3	2	2	2	2	1	2	2	2	3	42
AARS2																				0
AARSD1																				0
AASDH																				0
AASDHPPT																				0
AASS																				0
AATBC			1																	1
AATF		2																		2
AATK																				0
AATK-AS1						1														1
ABALON																				0
ABAT		1	1	1																3
ABCA1																				0
ABCA13																				0
ABCA2			2			1														3
ABCA3																				0
ABCA5																				0
ABCA7																				0
ABCB1	1	1	1		1	1				1						1		1	1	9
ABCB10																				0
ABCB11																				0
ABCB4					1														2	3
ABCB5																				0
ABCB6		3	1	1			1			2		1	1			1	1		1	13
ABCB8																				0
ABCB9	2	3	3	3	3	1	2		3	1	2	3	1	2	1	2	2	1	2	37
ABCC1									1											1
ABCC12																				0
ABCC5																				0
ABCC8																				0
ABCC9		1		1		1				1	1	1	1			1			1	9
ABCD2																				0
ABCD3					1															1
ABCD4		1																		1
ABCF1	1							1	1	1		1	2						1	8
ABCF2	1	1	1	1						1		1	1							7
ABCF3		1																		1
ABCG1		3																		3
ABCG2		1																		1
ABCG4			1							1			1							3
ABCG5																				0
ABHD1		1							1											2
ABHD10			1		1												1	1		4
ABHD11	1	1																		2
ABHD12			1			1			1											3
ABHD12B																				0
ABHD13																1				1
ABHD14B																				0
ABHD15			1													1				2
ABHD16A			1											1						2
ABHD16B																				0
ABHD17A																				0
ABHD17B																				0
ABHD17C		1								1										2
ABHD18			1																	1
ABHD2		2	1	1		1						1	1				1			8
ABHD3																				0
ABHD4		3	1	2		1	1			1	1		1		1	2		1	1	16
ABHD5	1	1	1	1	1	1	1	1	1	1	1	1	1	1	1	1	1	1	3	21
ABHD6		1		1	1	1	1			1	1			1				1	1	10
ABHD8		1		1							1	1	1		1		1		1	8
ABI1		2					1	1											1	5
ABI2		2				1														3
ABI3																				0
ABI3BP																				0
ABL1		1															1		1	3
ABL2														1						1
ABLIM1																				0
ABLIM2			1										2							3
ABLIM3			1		1															2
ABO																				0
ABR	3	4	3	7	1	1	2	2	2	2		2	2			2	2	2	3	40
ABRACL		1		1															1	3
ABRAXAS1																				0
ABRAXAS2										1						1				2
ABT1		1																		1
ABTB2	2	1	1												1					5
ACAA1		1	1						1	1			1							5
ACAA2																				0
ACACA		1		1																2
ACACB																				0
ACAD10																				0
ACAD8				1						1							1			3
ACAD9		1	1	1					1	1										5
ACADL																				0
ACADM		2			1				1				1				1	1	1	8
ACADS																				0
ACADSB	1	3		1				2	2	1		2	2	3	3	1	3	3	3	30
ACADVL			1																	1
ACAN																				0
ACAP1		1								1	1									3
ACAP2																				0
ACAP3			1										1				1			3
ACAT1																				0
ACBD3				1																1
ACBD4				1																1
ACBD5		1															1		1	3
ACBD6		2	1	1						2			1	1			2		1	11
ACBD7		1		1	1		1			1				1		1	1		1	9
ACBD7-DCLRE1CP1																				0
ACCS																				0
ACD																				0
ACER1																				0
ACER2																				0
ACER3																				0
ACHE		2																		2
ACIN1				1			1													2
ACKR1					1	1											1			3
ACKR2																				0
ACKR3			2			1						1								4
ACLY																				0
ACO1	1	1	1	1	1					1			1	1	1	1	1		1	12
ACO2																				0
ACOT11	1		1			1						1								4
ACOT13										1			1	1						3
ACOT6																				0
ACOT7		1	2	1		2		1				2	1	1			1		1	13
ACOT8	1	1	1	1	1	1	1		1	1	1		1	1	1	1	1	1	1	17
ACOX1																				0
ACOX2		1	2			1														4
ACOX3	1	1	1		1		1	1		1	1		1	1		1				11
ACOXL																				0
ACP1		1	1		1					1						1				5
ACP5		1																		1
ACP6																				0
ACP7																				0
ACPT																				0
ACSBG1				1																1
ACSBG2	1	1	1	1	1	1	1	1	1	1	1	1	1		1	2	1	1	1	19
ACSF2				1					1									1		3
ACSF3		3		1		1			1				1	2		1		1		11
ACSL3		1																		1
ACSL5																				0
ACSL6		1		1									1			1			1	5
ACSM3																				0
ACSS1		1		1									1				1			4
ACSS3																				0
ACTA1	2	2	1	2	2	2	2	2	1	2	1	2	1	2	1	2	2	1	2	32
ACTA2																				0
ACTB		2		1		1			1	1					1		1	1	1	10
ACTBL2			1																	1
ACTC1																				0
ACTG1	1	2	3	1	2	1	1	1	2	4	2	1	3	1	1	2	1	4	2	35
ACTL6A	1		1	1									1				1		1	6
ACTL6B	1														1		1	1		4
ACTL8													1					1		2
ACTL9																				0
ACTN1		1	2	1		2			1			1							1	9
ACTN1-AS1																				0
ACTN2				1														1		2
ACTN3																				0
ACTN4																				0
ACTR10		1	1	1		1	1			1					1	1	1			9
ACTR1A													1					1		2
ACTR1B		1		1									1		1			1		5
ACTR2																				0
ACTR3B		1				1	1				1	1			2					7
ACTR3BP2	1	1		1		1		1				1		1			1		1	9
ACTR3C																			4	4
ACTR5										1										1
ACTR6			1	2		1					1					1		1	1	8
ACTR8		1		1					1				1							4
ACTRT3		1		1																2
ACVR1																			1	1
ACVR1B		1																		1
ACVR1C																				0
ACVR2A										1										1
ACVR2B																		1		1
ACVR2B-AS1										1					1				1	3
ACVRL1		1	2	1	2	1						1				1		1	1	11
ACY3																				0
ACYP1																				0
ACYP2				1												1				2
ADA		2		1	1		1	1	1	2	1	1	1			1		1	2	16
ADAL		1		1						1										3
ADAM10		1		1																2
ADAM11			1																	1
ADAM12																				0
ADAM17		1																		1
ADAM19																				0
ADAM22		1	2																	3
ADAM23	1	2		2	1		1		1	1	1	1			1	2	1	1	1	17
ADAM29		1		1		1														3
ADAM32	5																			5
ADAM8																				0
ADAM9	1	1	1			1				1	1			1					1	8
ADAMTS1														1						1
ADAMTS14			3									1	2							6
ADAMTS15			2	1												1				4
ADAMTS16																	1			1
ADAMTS17	1	1	1							1	1		1	1		1	1	1		10
ADAMTS18																				0
ADAMTS19		1																		1
ADAMTS2			2	1																3
ADAMTS3		1	1	1	1	1			1		1		1		1	1	1			11
ADAMTS5																			1	1
ADAMTS6		2		1					1		1		1			1		1	1	9
ADAMTS7	1	1	1	1																4
ADAMTS8		1																		1
ADAMTS9																				0
ADAMTS9-AS2				1						1									1	3
ADAMTSL1			1																	1
ADAMTSL2																				0
ADAMTSL3																				0
ADAMTSL4	1			1		1							1				1			5
ADAMTSL4-AS1																				0
ADAMTSL5													1							1
ADAP1		1	1		2				1											5
ADAP2		1		1		1										1			1	5
ADAR																				0
ADARB1																				0
ADARB2	4	1								1	1		2		1	1				11
ADARB2-AS1		1																		1
ADAT1		1		1									1							3
ADAT2		1	1	1												1				4
ADAT3														1						1
ADCK1	1	2	1	2	2	2	2	2	2	2	1	1	2	2	1	2	2	2	2	33
ADCK2																				0
ADCY1		2	1						1			1								5
ADCY2																				0
ADCY3		1																		1
ADCY4		2	1							1			1				1			6
ADCY5	1	1	1	1			1	1				1	1		1					9
ADCY6																				0
ADCY7			1																	1
ADCY9					1															1
ADCYAP1																				0
ADCYAP1R1	1																			1
ADD1					1															1
ADD2		1	1			1	1	1	1	1	1					1	1			10
ADD3	1	2	1	2	1	1	1	1	2	1	1	1	1	1	2	1	1	1	2	24
ADD3-AS1													1							1
ADGB																				0
ADGRA1	2	2	4	1	1					1	4	1	1				2		2	21
ADGRA1-AS1						1							1							2
ADGRA2	1		2														1			4
ADGRA3																				0
ADGRB1	1	4	2		2		1			2	2				1		2		2	19
ADGRB2	1	3	2	3	1	2	2	2	3	3	2	2	3	1	1	2	1	3	3	40
ADGRB3		1					1													2
ADGRD1		2	2	3		1	1	1				1		2			1	1	1	16
ADGRE2		1								1							1			3
ADGRE3																				0
ADGRE5		2	1						1										1	5
ADGRF3																				0
ADGRG1	2					1					1	1								5
ADGRG5																				0
ADGRG6																				0
ADGRG7															1					1
ADGRL1		1																		1
ADGRL2	1	2	1	1	1	1	2	1	1	1	1	1	1	1	1	2	1	1	1	22
ADGRL3	1	1	1	1	1	1	1	1	1	1	1	1	1	1	1	1	1	1	1	19
ADGRL3-AS1																				0
ADGRL4																				0
ADGRV1	1	1							1	1									1	5
ADH5	1			1	1	1	1			1	1	1						1	1	10
ADH7																				0
ADHFE1			1																	1
ADI1																		1		1
ADIPOR1																				0
ADIPOR2	1	2	1	1	1	1	1	1	2	1	1	1	1	1	1	1	1	1	2	22
ADK			1																	1
ADM		1								1						1	1		1	5
ADM2		1	1		1											1				4
ADM5																				0
ADNP																				0
ADNP2																				0
ADNP-AS1	1	1	1																1	4
ADO																				0
ADORA1																				0
ADORA2A-AS1																				0
ADORA2B																				0
ADPGK-AS1		1																		1
ADPRH		1		1															1	3
ADPRHL1																				0
ADPRHL2		1	1							1							1			4
ADPRM																				0
ADRA1A	1	2	1	1	1	1	1	1	1	1	1	1	1	2	1	1	1	1	1	21
ADRA1B		1		1						1							2	1	1	7
ADRA1D		1												1						2
ADRA2A			1		1						1		1						1	5
ADRA2B	1		1		1	1														4
ADRA2C		1	2										1							4
ADRB1																				0
ADRB2																				0
ADRB3		1						1												2
ADRM1																				0
ADSL		1	3	1	1	1			1	1	1					1	1	1	1	14
ADSS																				0
ADSSL1			2	1					1			1	1			1				7
ADTRP			1			1							1							3
AEBP1																				0
AEBP2			1																	1
AEN																				0
AES		2	1							1	1			1		1	1			8
AFAP1-AS1																				0
AFAP1L1													1							1
AFAP1L2																				0
AFDN																				0
AFDN-AS1																				0
AFF1																				0
AFF1-AS1																				0
AFF3			1										1							2
AFF4																				0
AFG1L																				0
AFG3L1P																				0
AFG3L2																				0
AFMID				1												1			1	3
AFTPH																				0
AGA										1										1
AGAP1		1	2		1				1	3			3			1		2	1	15
AGAP11		1				1				1	1				1			1		6
AGAP2			1																	1
AGAP3				1				1		1							1			4
AGBL1																				0
AGBL2						1									1					2
AGBL3																				0
AGBL5		1	1						1											3
AGBL5-AS1		1																		1
AGER																				0
AGFG1																				0
AGFG2																				0
AGGF1			1				1			1			1							4
AGK																				0
AGL												1								1
AGO1																				0
AGO2			1			1														2
AGO3		2	1	2						1				1		1				8
AGO4																				0
AGPAT1	1	3	3	2		1	1	1	1	1	1	1				2	1	1	2	22
AGPAT2			1	1					1											3
AGPAT3			1	1		3										1				6
AGPAT4					1															1
AGPAT5		1	1									1	1	1						5
AGPS				1						1										2
AGR2															1					1
AGR3		1																		1
AGRN		1	2	2	1				1				2			1	3		1	14
AGTPBP1																				0
AGTR1							1													1
AGTRAP		2	1	1			1		1	1	1		1				1			10
AGXT												1								1
AHCTF1		1														1				2
AHCYL1																				0
AHCYL2	1		1		1													1		4
AHDC1			1			1														2
AHNAK	1			1																2
AHNAK2																				0
AHR					1															1
AHRR	1	1					1	1	1				1					1		7
AHSA1			1		1															2
AHSA2																				0
AHSG													1			1				2
AICDA																				0
AIDA		1	1							1										3
AIF1																				0
AIF1L													1							1
AIFM2																				0
AIFM3	2	1			1							1					1			6
AIG1			1																	1
AIMP1				1		1														2
AIP	1	1				1				2				1		1	1			8
AIRE	1	6																		7
AIRN																	2			2
AJAP1		1	1	1								1							1	5
AJUBA	1	1	1	1		1			1	1	1	1	1	1	1	1	1	1	1	16
AK1		2		1	1					1							1			6
AK2	1	4	1	1	1	1	1	1	2	3	1		3	1	1	1	1	1	1	26
AK3																				0
AK4		2		1			2	1	1	2	1		1					1	1	13
AK5	1	1		1		1	1		1	1	1		1				1	1	1	12
AK6																				0
AK7		1		1			1			1		1			1	1				7
AK8																				0
AK9	1	1	1	1	1		1	1	1	1			1	1	1		1		1	14
AKAIN1																				0
AKAP1		1		1							1					1	1		2	7
AKAP10		1								1						1			1	4
AKAP11																				0
AKAP12			3			4		6								2	1		7	23
AKAP13																				0
AKAP3																				0
AKAP6	2	2	3	3	2	2	2	2	2	2	2	2	2	1	3	3	2	2	2	41
AKAP7		1																		1
AKAP8		2	1	1					1	1	1					1	1	1	1	11
AKAP8L																				0
AKAP9																1				1
AKIP1																	1			1
AKIRIN1																				0
AKIRIN2																				0
AKNA																				0
AKR1A1																				0
AKR1B1	1	2	2	2	2	2	2	2	2	2	2	2	2	2	2	2	2	2	2	37
AKR1C3																				0
AKR1D1				1													1			2
AKR1E2		1										1								2
AKR7A3																				0
AKR7L		1		1				1							1					4
AKT1												1								1
AKT1S1		1																		1
AKT2		1								1										2
AKT3		2					2					1	1						1	7
AKTIP																				0
ALAD		1																	1	2
ALAS1			1																	1
ALCAM	1	2		1	1	1				1	1		1	1	1	1			1	13
ALDH16A1		1			1					1	1	1	1						1	7
ALDH18A1	1	1	1	1	1	1	1	1	1	1	1	1	1			1				14
ALDH1A3		1	1							1			1							4
ALDH1B1	1	2	2	1	1	1		1	1	2	1	1	1		1	1	1	1	1	20
ALDH1L1		1	1				1													3
ALDH1L1-AS2																				0
ALDH1L2	1	1		1		1				1		1	1		1	1	1		1	11
ALDH2																				0
ALDH3A1																				0
ALDH3A2																				0
ALDH3B1																				0
ALDH3B2	1	1	1							1		1	1							6
ALDH4A1																				0
ALDH5A1	1					1														2
ALDH6A1																				0
ALDH7A1																				0
ALDH9A1		1	1	1	1		1			1			1	1		1	1	1	1	12
ALDOA			1																	1
ALDOB																				0
ALDOC			1												1		1			3
ALG1	1	1	1	1	1	1		1	1	1	1	1				1	1		1	14
ALG10	1	2	1	1	1	1	1	1	1				3	2		1		3	3	22
ALG10B	1		1	2		1	2		2		2		1	2		1	2		2	19
ALG11		4								1						1			1	7
ALG12																	1			1
ALG14	1	3		1	1		1			3			1	1		2		2	1	17
ALG3		1								1										2
ALG5																				0
ALG8																				0
ALG9																				0
ALK	1		1	1													1			4
ALKAL1									1		1									2
ALKAL2																				0
ALKBH1																				0
ALKBH2																				0
ALKBH3			1							1										2
ALKBH3-AS1																				0
ALKBH4																				0
ALKBH5		1																		1
ALKBH6																				0
ALKBH7																				0
ALKBH8																				0
ALMS1		2			1	1											1			5
ALOX12-AS1							1													1
ALOX12B	1	1																		2
ALOX12P2														1	1					2
ALOX15B		1	1						1							1				4
ALOX5																				0
ALOXE3	1	1		1		1			1	1				1			1	1	1	10
ALPK1																				0
ALPK3	1	1																		2
ALPL		1		1			1		1	1						1				6
ALPPL2																				0
ALS2		2	1	1		1		1	1	3	1	1	1	1		1	2	1	1	19
ALS2CL			1										1				1			3
ALX1										1			1					1		3
ALX3																				0
ALX4	1	3	3	3	3	1	2	2	1	3		1	2	3	1	2	2	4	3	40
ALYREF		1																		1
AMACR																				0
AMBN																				0
AMBRA1			1																	1
AMD1																				0
AMDHD1	2	3	2	2	1	1	1	2		1	1	2	1			2	2	2	2	27
AMDHD2																				0
AMER2		1																		1
AMER3						1														1
AMFR																				0
AMH							1													1
AMIGO1													1							1
AMIGO2													1							1
AMIGO3																				0
AMN																				0
AMN1		1																		1
AMOTL1						1														1
AMOTL2			1										1							2
AMPD2									1				1							2
AMPD3	1	1		1	1	1						1	1					1		8
AMT			2						1										1	4
AMZ1	1	1	1	1	1		1			2		1	1				1	2	1	14
AMZ2		2	4	2	1		1	1	1	2			1				1	1	1	18
AMZ2P1																				0
ANAPC1																			1	1
ANAPC10	1	2	2	1	2	1	1	1	1	1	1	1	1	1	1	2	1	1	2	24
ANAPC11	1	1	1	1			1			1	1		2	1						10
ANAPC13																				0
ANAPC15																				0
ANAPC16																				0
ANAPC2								1												1
ANAPC4				1																1
ANAPC5										1								1		2
ANAPC7		1	1				1			2		1							1	7
ANG		2	3		1					3	2		1			1			1	14
ANGEL1																				0
ANGEL2		1	1								1									3
ANGPT1		1														1				2
ANGPT4												1	1				1			3
ANGPTL2																	1			1
ANGPTL4	1	1	1							1			1	1			1			7
ANK1	1	4	1	2	1	3	1	2					1		1	1		1		19
ANK2																				0
ANK3			1							1							1	2		5
ANKDD1A																				0
ANKDD1B																				0
ANKFN1																				0
ANKFY1			1	1		1														3
ANKH		1								1										2
ANKHD1																				0
ANKHD1-EIF4EBP3		1	1	1		1	1			2				1		1	1	1	1	12
ANKIB1																				0
ANKK1																				0
ANKLE2			1									1								2
ANKMY1					1														1	2
ANKMY2		2	1	1					1	1			1	1	2		2		3	15
ANKRA2																				0
ANKRD10																				0
ANKRD11		4	1	4		2	1		1	2		2	2	1				1		21
ANKRD12																				0
ANKRD13A																				0
ANKRD13B													1						1	2
ANKRD13C																				0
ANKRD13D			1																	1
ANKRD16																				0
ANKRD17		1		1																2
ANKRD18CP																				0
ANKRD2																	1			1
ANKRD20A11P		1																1		2
ANKRD23			1																	1
ANKRD24			1	1																2
ANKRD26			1	1	1		1	1	1	1			1							8
ANKRD27		1											1							2
ANKRD28		1	1			1												1		4
ANKRD29	1	2		1	1		1			1				1		1	1	1		11
ANKRD30B																				0
ANKRD30BL	1	1	2	3	1	1	1	2	1	1	3	1	1	2	1	1	1	1	1	26
ANKRD30BP3	1	1	1	1	1		1	1	1	1	1	1	1	1	1	1	1	1	1	18
ANKRD31																				0
ANKRD33B																	1			1
ANKRD34A						1														1
ANKRD34B																				0
ANKRD34C-AS1																				0
ANKRD36B																				0
ANKRD36C																				0
ANKRD37																				0
ANKRD39	1	1		1		1				1			2	1			1		1	10
ANKRD40		1	1						1							2	1			6
ANKRD42																				0
ANKRD44	1	1	1	1	1	1	1	1	1	1	1	1	1	1	1	1	1	1	1	19
ANKRD45																				0
ANKRD49																				0
ANKRD50										1										1
ANKRD52												1								1
ANKRD53															2					2
ANKRD54																				0
ANKRD55				1																1
ANKRD60			1																	1
ANKRD63																				0
ANKRD65																				0
ANKRD9	2	2	1	1	1	1	2	1	1	1	1	1	1	1	1	1	2	1	1	23
ANKS1A		1		1	1	2				2				1			2		1	11
ANKS1B				1	1															2
ANKS3	1	2	1	1	1	1	2	1	1	1	1	1	2	1	1	1	1	1	1	22
ANKZF1		1	1																	2
ANLN																				0
ANO1		1		2						1					1		1	1		7
ANO10	1	3	1	1	1	1	1	1		1		1	1	1		1	1	1	1	18
ANO1-AS2																				0
ANO2																				0
ANO3																				0
ANO4															1					1
ANO5		1																		1
ANO6																				0
ANO7		1	1	1				1		1						1	1		1	8
ANO8																				0
ANO9																				0
ANP32A		2		1	1	2	2	2	1	1	2		2	1	2	2	1	1		23
ANP32B																				0
ANP32E																	1			1
ANPEP																				0
ANTXR1					1	1														2
ANTXR2	1	1	1	1				1					1			1	1			8
ANTXRLP1	1	1	1	1	1	1	1	1	1	1	1		1	1	1	1	1	1	1	18
ANXA11																				0
ANXA2		1		1		1	1						1				1			6
ANXA2R																				0
ANXA3			1																	1
ANXA4						1														1
ANXA5		1		1		1			1											4
ANXA7	1	3	2	2		1	1		1	3	1	1	1	1		2	1	1	1	23
ANXA8L1		1																		1
AOAH																				0
AOC1							1				2			2		1				6
AOC3	1	1		1		1				1		1								6
AOX1		1		1					1					1					1	5
AP1AR																				0
AP1B1			1																	1
AP1G1																1				1
AP1M1			1																	1
AP1M2				1		1														2
AP1S1																				0
AP1S3		2	1							1			1					1	1	7
AP2A1													1						1	2
AP2B1		1		1													1			3
AP2M1			1																	1
AP2S1																				0
AP3B1																				0
AP3B2																				0
AP3D1	1	2																	1	4
AP3M1	1	1	1	1		1			1	1	1		1		1	1	1	1	1	14
AP3M2																				0
AP3S1				1						1			1							3
AP3S2																	1			1
AP4B1																				0
AP4B1-AS1		1							1											2
AP4E1		1																		1
AP4M1																				0
AP4S1																				0
AP5B1		2	2																	4
AP5M1		1				1	1	1		1	1				1	1			1	9
AP5S1																				0
AP5Z1					1															1
APAF1				1																1
APBA1																				0
APBA2		1	1	1											1					4
APBB1		1	1							1			1							4
APBB1IP																				0
APBB2																				0
APBB3	1	1	1	1	1		1	1	1	2	2	1	2	1		1	2	2	1	22
APC	1	2	1	2	1	1	2	1	2	1	1	1	2	1	1	1	1	1	1	24
APC2		1																		1
APCDD1	1			1																2
APCDD1L																				0
APEH		2		2	1					1			2	1			1	1	1	12
APELA																				0
APEX1		1																1		2
APH1A																				0
APH1B		2							1	1										4
API5		2		3		1				1			1	1		4		1	1	15
APIP	1	1		1			1		1	1			1	1						8
APLF		1					1			1										3
APLP1		1	1							1							1		1	5
APLP2	1	3	1	2			1	2		2			2			1	3	1	1	20
APMAP																				0
APOA1-AS	1	1									1		1		1				1	6
APOA5										1			1							2
APOBEC3A_B																				0
APOBEC3C		1	1	1	1					1				1				1	1	8
APOBEC3F																				0
APOBEC3H																				0
APOBR			1																	1
APOC1		1													1					2
APOC1P1	1	1		1		1			1			1		1						7
APOC3			2			1														3
APOC4	1			1													1			3
APOE																				0
APOL2				1						1					1					3
APOL6																				0
APOLD1		2																		2
APOM				1														1	1	3
APOOP5							1		1		1									3
APOPT1																				0
APP	1	1				1	1				1	1	1	1		1	1			10
APPBP2																				0
APPL1			1		1					1							1			4
APPL2																				0
APRT																				0
APTR																				0
APTX																				0
AQP1	1											1								2
AQP10																				0
AQP11		1												1	1				1	4
AQP12B					1															1
AQP2																				0
AQP5		1											1							2
AQP6																				0
AQP9													1							1
AQR																				0
ARAP1	1																			1
ARAP1-AS2							1						1							2
ARAP2																	1	1		2
ARAP3																1				1
ARCN1		1		1					1											3
AREL1																				0
ARF1		1											1							2
ARF3		1								1			1							3
ARF4	1	1	1	1	1	1	1	1	1	1	1	1	1	1	1	1	1	1	1	19
ARF4-AS1																				0
ARF5																				0
ARF6																				0
ARFGAP1													1	1						2
ARFGAP2													1							1
ARFGAP3																				0
ARFGEF1																				0
ARFGEF2		1																	1	2
ARFGEF3																				0
ARFIP1																				0
ARFIP2									1	1	1									3
ARFRP1			3																	3
ARG2		2	1			1		1		1		1	2			1	1		1	12
ARGLU1	1	1	1	2	1	1	1	1	1	1	1	1	1		1	1	1	1	1	19
ARHGAP1																				0
ARHGAP10																				0
ARHGAP12		2		1			1		1	1					1					7
ARHGAP15																				0
ARHGAP17		1						1			1									3
ARHGAP18				2						1		1					1			5
ARHGAP19	2	3	2	2	3	3	2	1	2	3	1	2	3	2	2	3	4	3	3	46
ARHGAP19-SLIT1	2	4	3	4	2	3	3	2	2	4	3	2	4	2	2	3	3	3	3	54
ARHGAP20		1							1	2			1							5
ARHGAP21	1	1	2	2	1	1	1			1			1	1	1	1	2		1	17
ARHGAP22		1	2	2		1			1				1		1				1	10
ARHGAP23																				0
ARHGAP24																				0
ARHGAP25																				0
ARHGAP26																			1	1
ARHGAP27																			1	1
ARHGAP27P1	1	1	1									1								4
ARHGAP28																				0
ARHGAP29	1	2	1	1	1	1	1	1	1	1	1	1	1	1	1	1	1	1	1	20
ARHGAP31					1															1
ARHGAP33																				0
ARHGAP35																				0
ARHGAP39	2	2	3	1				1			1					1			1	12
ARHGAP40				1								1	1							3
ARHGAP45	1	1																		2
ARHGAP5-AS1				1									1							2
ARHGAP9				1						1			1				1			4
ARHGDIA																				0
ARHGDIB				1																1
ARHGEF1																	3		1	4
ARHGEF10		1	2				2													5
ARHGEF10L	1	2	2	1			1		1	1		2	1						1	13
ARHGEF11	1	1		1	1	1		1		1	1	1	1	1		1	1		1	14
ARHGEF12																				0
ARHGEF15																			1	1
ARHGEF16	5	3	1	1	1	1	1		2			2	1		1		1			20
ARHGEF17						1														1
ARHGEF18																				0
ARHGEF19	1	1		1	1								1			1	2	1	1	10
ARHGEF2			1																	1
ARHGEF25																				0
ARHGEF26																				0
ARHGEF26-AS1		1	1	1			1	1	1	1	1						1		1	10
ARHGEF28																				0
ARHGEF3																				0
ARHGEF39																				0
ARHGEF4		1	1																	2
ARHGEF40																				0
ARID1A	1	1	1	1	1	1			1				1		1	1	1	1		12
ARID1B			1	1								1							1	4
ARID2		1																		1
ARID3A		1																1		2
ARID3B			1																	1
ARID3C		2	1																	3
ARID4A	1	2	1	1	2		2	1	1	1	1		1	2	1	1	1	1	1	21
ARID4B		1	1	1	1	1	1	1	1	1	1	1	1	1	1	1	1	1	1	18
ARID5A																				0
ARID5B		3	2	3		2	1	3	1	3	2		2	1	1	2	3		3	32
ARIH1																				0
ARIH2OS																				0
ARL1		2		1						1										4
ARL10	1	2	1	2	1	1	1	1	1	1	1	1	1	1	1	1	1	1	1	21
ARL11			1																	1
ARL13B						1														1
ARL14																				0
ARL15																				0
ARL16																				0
ARL2																				0
ARL2BP																				0
ARL2-SNX15																				0
ARL3							1													1
ARL4A							1										1			2
ARL4C					1															1
ARL4D																				0
ARL5A		2							1		1	1					1			6
ARL5B																				0
ARL5C																				0
ARL6		2																		2
ARL6IP1		1															1			2
ARL6IP4																				0
ARL6IP5																				0
ARL6IP6			1		2					1						1	1	1	1	8
ARL8A		1																		1
ARL9				1	1		1													3
ARMC1										1		1	1							3
ARMC10																				0
ARMC12						1	2		1											4
ARMC2																				0
ARMC3		1													1					2
ARMC4																				0
ARMC4P1							1	1	1				1							4
ARMC6																				0
ARMC7										1										1
ARMC8																				0
ARMC9		2														1				3
ARMS2																				0
ARMT1				1			1	1	1			1			1		1			7
ARNT																				0
ARNT2																				0
ARNTL																				0
ARNTL2																				0
ARPC1A																				0
ARPC1B																				0
ARPC2		2				2	1			3			2			1	1			12
ARPC3																				0
ARPC4		1										1								2
ARPC5		1																		1
ARPC5L		1								1			1							3
ARPIN			1																	1
ARPP19		1	1	1	1					1						1	1		1	8
ARPP21																				0
ARRB1																				0
ARRB2		1																		1
ARRDC1																				0
ARRDC1-AS1																				0
ARRDC2																				0
ARRDC3				1																1
ARRDC3-AS1		1								3										4
ARRDC4																				0
ARSA				1																1
ARSB									1											1
ARSG		2	2			2				1									2	9
ARSI		1									1	1								3
ARSJ													1							1
ARSK																2				2
ART5		1								1										2
ARTN				1	1							1								3
ARV1				1						1										2
ARVCF		1					1								1		1		1	5
ASAH1		1							1											2
ASAP1	1	1	1	1	1	1	1	1	1	1	1	1	1	1	1	1	1	1	1	19
ASAP2																				0
ASAP3																				0
ASB1			1	1		1								1		1		1	1	7
ASB10	1	1		1				1	1		1	1	1		1	1	2	1	1	14
ASB13	1	1	1	1	1	1	1	1	1	2	1	1	1			2	1	1	1	19
ASB18										1	1		1			1				4
ASB2			1				2						1				1			5
ASB3			1							1										2
ASB6			1																	1
ASB7		2		1	1			1				1	2							8
ASB8		1		1	1		1	1	1	1	1	1	1			1		1	1	13
ASB9P1																				0
ASCC1																				0
ASCC2																				0
ASCC3					2						1									3
ASCL1		3	1	3	3	2	2	1	2	3	2		1	2	2	2	2	1	1	33
ASCL2																	5			5
ASCL4																				0
ASCL5																				0
ASF1B		1																		1
ASGR1		2	1					3					2							8
ASGR2	1							1					1							3
ASH1L-AS1		1														1				2
ASH2L																				0
ASIC1	1													1					1	3
ASIC2	1	1	1	1				1				1								6
ASIC3																				0
ASIC4		1											3				1			5
ASL																				0
ASNA1		1	1						1	1	1		1	1		1		1	1	10
ASNS																				0
ASNSD1		1	2							1										4
ASNSP1	1	1											1					1	1	5
ASPG																				0
ASPH	1	1	2	2	1	1					1						1	1	1	12
ASPHD1																				0
ASPHD2																				0
ASPM																				0
ASPSCR1	1	1	1	1	1	1				1	1	1	1	1	1	1	1	1	1	16
ASRGL1		1		1					1		1		1							5
ASS1	2	1	1	1	2		1	1	1	1	1	1	1	1	1		1	1	1	19
ASTE1																				0
ASTN1		1		1						1		1					1			5
ASTN2																				0
ASXL1																				0
ASXL2		1																		1
ASXL3	1	4	2	2	1		1	1		3		1	3			3	3		1	26
ATAD1		1				1		1		1	1	1								6
ATAD2		1								1						1				3
ATAD2B	1	1					1	1		1										5
ATAD3A																				0
ATAD3B																				0
ATAD3C					1															1
ATAD5	1						1													2
ATAT1		1	2	1						1										5
ATCAY		1		1												1				3
ATE1																				0
ATE1-AS1																				0
ATF1	1	1	1	1	1	1	1	1	1	1	1	1	1	1	1	1	1	1	1	19
ATF2																				0
ATF3		1			1	1			1	1		1					1	1	2	10
ATF4		1																		1
ATF6		1		4												1				6
ATF6B				1																1
ATF7				2						2							1	1		6
ATF7IP		2	1	1	1	1			2	2		1	1	2		1	1		1	17
ATF7IP2	1	1	1	1	1	1	1	1	1	1	1	1	1	1	1	1	1	1	1	19
ATG10																				0
ATG101	1	2	2	2	2	1		1	2	2		1	1	1	1	2	1	1	1	24
ATG13																				0
ATG16L1																				0
ATG16L2			1																	1
ATG2A		1	1			1				1		1								5
ATG2B																				0
ATG3																				0
ATG4B		1		1					1											3
ATG4C			1			3	1		1	1							1			8
ATG4D		1								1							1			3
ATG5																				0
ATG7		1	2			1							1			2	1			8
ATG9A																				0
ATG9B																				0
ATIC																				0
ATL1		1		1						1						1			1	5
ATL2																				0
ATL3			1																	1
ATM				1	1	1		1					2	1	1		1		1	10
ATMIN			1				1		1	1			1			1				6
ATN1																				0
ATOH7		1	1	1	1	1	1		1	1	1		1		1	1	1	1	1	15
ATOH8				1				1					2							4
ATOX1																				0
ATP10A		2	2	1		1	1		2	1	1		2	1	1	1	1	1	1	19
ATP10D																				0
ATP11A		1	3	1						1		1	1		1	1	1			11
ATP11AUN																				0
ATP11B	1	3	1	1	1	1	1		1	1	1	1	2	1	1	1	1	1	2	22
ATP12A	1	1				1					1					2			1	7
ATP13A1	1	1	1	1	1	1	1		1	1	1		1	1	1	1	1	1	1	17
ATP13A2	1	1	2	2	1	1	1	1	1	1	1	1	1		1	1	1	1	1	20
ATP1A1																				0
ATP1A1-AS1																				0
ATP1A3		1		1			1			1	1	1	1						1	8
ATP1B1																				0
ATP1B2										1										1
ATP1B3																				0
ATP23																				0
ATP2A1			1	1																2
ATP2A2																				0
ATP2A3		1														1				2
ATP2B1-AS1	1	1	1	1		1			1		1	1	1	1	1	1	1	1	1	15
ATP2B2					1				1											2
ATP2B2-IT2																				0
ATP2B4		2	1	1		1	1	1		1				1			1	1		11
ATP2C1	1	1	1	2	1	1	1		1	2	1	1	1	1	1	1		1	1	19
ATP2C2													1							1
ATP4A		2	1		1				1				2	1			1			9
ATP4B																				0
ATP5A1																				0
ATP5B																				0
ATP5C1		1																		1
ATP5D																				0
ATP5F1																				0
ATP5G2		2					1			1	1									5
ATP5G3																				0
ATP5H																				0
ATP5I																				0
ATP5J																				0
ATP5J2																				0
ATP5J2-PTCD1																				0
ATP5O		1		1		1	1			1				1				1	1	8
ATP5S																				0
ATP5SL	1	3	1	1		1	1	1		1	1	2	1	1	1	1	1		1	19
ATP6AP1L												1								1
ATP6V0A1																				0
ATP6V0A2																				0
ATP6V0B																				0
ATP6V0C			1																	1
ATP6V0CP3																				0
ATP6V0D1				1																1
ATP6V0E1			1																	1
ATP6V0E2																				0
ATP6V0E2-AS1			1		1	1				1						1		1		6
ATP6V1A										1						1				2
ATP6V1B2			2													1				3
ATP6V1C1	1	1	1			1	1		1	1	1	1	1	2	1	1	1	1	1	17
ATP6V1C2		1																		1
ATP6V1D																				0
ATP6V1E2																				0
ATP6V1F		1		1						2			1						1	6
ATP6V1G2-DDX39B	3	4	3		2	2			2	2						2	2			22
ATP6V1H		2											1							3
ATP8A1																				0
ATP8A2																				0
ATP8B1																				0
ATP8B2			2		1		1													4
ATP8B3										1										1
ATP8B5P																				0
ATP9A		1								1	1		1							4
ATP9B	1	1	1	1	1	1	1	1	1	1	1	1	1		1	1	1	1	1	18
ATPAF1			1																	1
ATPAF2																				0
ATPIF1				2																2
ATR																				0
ATRAID			1							1						1				3
ATRIP													1							1
ATRN	1	1		1					1				1		1		1	1		8
ATRNL1	1	1	1	1	1	1	1	1	1	1	1	1	1	1	1	1	1	1	1	19
ATXN1	2	3	2	1	2	1	2	1	2	2	2	2	2	2	2	2	2	2	1	35
ATXN10	2	3	1	3	1	1	1			2	1		2	1	1	1	1		2	23
ATXN1L		1	1	1	1		1	1	1	1	1	1	1	1	1	1	1	1	1	17
ATXN2																				0
ATXN2-AS		1		1	1		1	1	1	1		1	1			1				10
ATXN2L		1														1				2
ATXN3																				0
ATXN7		2			1		1		1	1			1			1	1		1	10
ATXN7L1				1																1
ATXN7L2	1			1																2
ATXN7L3		1	1														2			4
ATXN7L3B		1	1	1		1		2		1						1	1			9
ATXN8OS																				0
AUP1		2	1							2							1			6
AURKA																				0
AURKAIP1																				0
AURKB							1													1
AUTS2		2	1	2	1		1		3	1	1	1	1		2	2	1	1	1	21
AVL9									1											1
AVP			3														1			4
AVPR1A	1	1			1		1		1	1		1		1			1			9
AVPR1B			1																	1
AXDND1		2	1		1															4
AXIN1			1				2								2					5
AXIN2		1		1					1	1							1			5
AXL																				0
AZGP1P1	1	1					1													3
AZIN1		1																	1	2
AZIN1-AS1																				0
AZIN2																	1		1	2
AZU1																				0
B2M	1	1	1	1	1	1	1	1	1	1	1	1		1	1	1	1	1	1	18
B3GALNT1																				0
B3GALNT2			1																	1
B3GALT4			2							1										3
B3GALT5																				0
B3GALT6	1	1		1			1		1	1	1			1		1	1	1	1	12
B3GAT1		1	2	1					1				1				1			7
B3GAT3		1		1		1										1	1	1		6
B3GLCT																				0
B3GNT2		2		2			2			2						2	1	1	2	14
B3GNT3						1														1
B3GNT6																				0
B3GNT7		1	2		1		1		1		1	1			1	2		1		12
B3GNT8				1												1			1	3
B3GNTL1	1	1		1	1							1	1						1	7
B4GALNT1																				0
B4GALNT2													1							1
B4GALNT3	1	1	1	1													1			5
B4GALNT4							1													1
B4GALT1																				0
B4GALT2																	1			1
B4GALT3																				0
B4GALT4-AS1											1		1							2
B4GALT5		1					1			1							1			4
B4GALT6																				0
B4GALT7			1		1															2
B4GAT1																				0
B9D1		2	1							2			1						1	7
B9D2		1							1	1			1							4
BAALC-AS2																				0
BABAM1							1													1
BABAM2		1		1						1	1		1			1			1	7
BACE1																				0
BACE2		1																		1
BACH1																	1			1
BACH2	1	2							1		1									5
BAD																				0
BAG1																				0
BAG2		1					1		1											3
BAG3	1	1	1	1		1	1			1			1	1	1	1	1	1	1	14
BAG4																				0
BAG5																				0
BAG6		3	1	1					1	2			1							9
BAGE																				0
BAHCC1		1	2																1	4
BAHD1			1																	1
BAIAP2		1														1			1	3
BAIAP2-AS1																				0
BAIAP2L1		1				1								1						3
BAIAP2L2																				0
BAIAP3	1	3	1	1	2	1	1			1	1			1			1	1	1	16
BAK1																				0
BAMBI	1	1		1				1	1	1		1	1				1	1	1	11
BANK1					1															1
BANP		1								1						1		1		4
BARD1																				0
BARHL2		3		2		2			2	1		1	1			1	2		2	17
BARX1																				0
BARX1-AS1										1										1
BASP1																				0
BATF																				0
BATF3																1				1
BAX										1										1
BAZ1A																				0
BAZ1B									1											1
BAZ2A			1		1					1										3
BBC3	2	3	3	2	1			1	1				1			2	1		3	20
BBIP1				1																1
BBOF1																				0
BBOX1-AS1						1									1					2
BBS1																				0
BBS10																				0
BBS12		1	1							1						1				4
BBS2			1																	1
BBS4																				0
BBS5																				0
BBS7			1			1			1										1	4
BBS9																				0
BBX		1		1			1		1	1	2						1	1		9
BCAM																1			1	2
BCAN	1	1	1										1							4
BCAP29																				0
BCAR1	1						1												2	4
BCAR3	1	3	1	2	1	1			2	3	1	1		1	1	1	1	1	1	22
BCAS2	1	2		2		2	2		1	2		1	1	1	1	2	1	1	2	22
BCAS3																				0
BCAS4		2				1	1		1				1				1			7
BCAT1																				0
BCAT2																1				1
BCCIP										1										1
BCDIN3D		1																		1
BCKDHA		1								1									1	3
BCKDHB				1												1				2
BCL11A		1	2	1		1	1			1		1	2			1		1	1	13
BCL11B		4	2	1		1	1		1	3	1		2	4	1	1	1	1	1	25
BCL2	1	3	2	1	1	1	1	1	2	2	1	1	1	1	1	1	1	1	1	24
BCL2L1																				0
BCL2L10																				0
BCL2L11		2																		2
BCL2L12																				0
BCL2L13			1										1							2
BCL2L2		1	1	1								1								4
BCL2L2-PABPN1																				0
BCL3	1	1	1		2					1			2	1		1				10
BCL6		4	2	4		2	1			2									1	16
BCL7A		1	2	1						1						1				6
BCL7B		1							1		1							1	2	6
BCL7C																				0
BCL9			1	2						1										4
BCL9L		1	1	1		1		1	1	1	1	1			1	1		1	1	13
BCLAF1																				0
BCO2			1							1										2
BCR		1								1			1							3
BCS1L																				0
BDH2																				0
BDKRB2																	1			1
BDNF	1	3	1	3	1	1		1	2	2	1	2	1	1	1	2	1	1	2	27
BDNF-AS													5							5
BDP1																	1			1
BEAN1		1																		1
BEGAIN			1								1									2
BEND3				1		1			1		1		1							5
BEND4																				0
BEND7																		1		1
BEST1																				0
BEST2																				0
BET1	1	1	1	1	1	1	1	1	1	1	1	1	1	1	1	1	1	1	1	19
BET1L				1																1
BFAR																				0
BFSP1		3	1	1	1				1	1										8
BGLAP			1									1					1			3
BHLHA15				1	1															2
BHLHA9																				0
BHLHE22										1			1			1	1			4
BHLHE23		1					1				1	1	1							5
BHLHE40																				0
BHLHE40-AS1		1								1										2
BHLHE41									1											1
BICC1		1		1	1					1	1		1	1	1	1	1	1	1	12
BICD1	1	1	3		1	1						1			1				1	10
BICD2		3	1				1									1				6
BICDL1																				0
BICDL2			1	1						1	1		1						2	7
BICRA												1								1
BICRAL		1						1												2
BID																				0
BIK		1								1								1		3
BIN1		1		1						1	1						1		2	7
BIN2										1						1				2
BIN3																				0
BIRC3			1	1	1	1	1	1	1	2	1	1					1			12
BIRC5																				0
BIRC6																				0
BIRC7																				0
BISPR																				0
BIVM	1	3													1		2		1	8
BIVM-ERCC5																				0
BLACAT1										1	1					1			1	4
BLACE																				0
BLCAP		2	3	2	1	2	1		1	1			1	1		1		1	1	18
BLK											1		1			1				3
BLM																				0
BLMH		1		1					1				1				1		1	6
BLNK			1	1		1		1											1	5
BLOC1S1																				0
BLOC1S1-RDH5																				0
BLOC1S2		2		1					1	1										5
BLOC1S3		1																		1
BLOC1S4																				0
BLOC1S5-TXNDC5		1							1											2
BLOC1S6																				0
BLVRA																				0
BLVRB		1											1							2
BLZF1											1								1	2
BMF																				0
BMI1																				0
BMP1																				0
BMP10																				0
BMP2K																				0
BMP3																				0
BMP4																				0
BMP6																				0
BMP7																				0
BMP8A																				0
BMPER										1										1
BMPR1A																				0
BMPR1B																				0
BMPR2			1							1							1	1		4
BMS1P21																				0
BMS1P4																				0
BMT2		1		1		1										1			1	5
BNC1																				0
BNC2			1																1	2
BNIP1				1						1	1								1	4
BNIP2	1	1		1	1	1		1	1	1	1		2	1	1	1	1	1	1	17
BNIP3				1		1														2
BNIP3L										1										1
BOC		1	1	1	1	1	1	1		1	1	1			1	1		1	1	14
BOD1		1		1																2
BOD1L1																				0
BOK																				0
BOLA1		1																		1
BOLA3-AS1																				0
BOLL	1																			1
BOP1			1																	1
BORA																				0
BORCS5																				0
BORCS6			1							1									1	3
BORCS7																				0
BORCS7-ASMT		2	1							1	1		1						1	7
BORCS8																				0
BORCS8-MEF2B																				0
BPESC1												1								1
BPGM		2	1	1												1	1			6
BPHL																				0
BPI	1	1	1	1	1	1	1		1	1	1	1	1	1	1	1	1	1	1	18
BPTF																				0
BRAF	1	2	1	2	1	1	1	1		2	1	1		1		1	1	1	1	19
BRAP																				0
BRAT1																				0
BRCA1										1										1
BRCA2																				0
BRCAT54																				0
BRD1	1	1	2	2	2	2	2		2		1	1	2		1	1	1	1	1	23
BRD2	1	9		3	2	2	1		2	1	1	1	2	2	1	2	4	3	3	40
BRD3																				0
BRD4													1							1
BRD7																				0
BRD8																				0
BRD9																				0
BRDT																				0
BRE-AS1		1					1												1	3
BRF1		1																		1
BRI3			1																	1
BRI3BP																				0
BRICD5																				0
BRINP2																			1	1
BRINP3	1	1	1	1	1	1	1	1	1	1	1	1	1	1	1	1	1	1	1	19
BRIP1	1	2	1	1					1	1						1	1			9
BRK1		1	2					1	1			1	1			1				8
BRMS1L			1																	1
BROX		1	1						1									1	1	5
BRPF1					1								1					1	1	4
BRPF3																				0
BRSK1	1	1	1		1		1			1	2				1	1	1	1		12
BRSK2								1												1
BRWD1		2		2											1					5
BSDC1																				0
BSG	1																			1
BSN			1			1														2
BSN-AS2																				0
BSPRY		1		1	1					1									1	5
BST1																				0
BST2																				0
BTAF1																				0
BTBD10																				0
BTBD11		1	1							2			2							6
BTBD17		1																		1
BTBD19	2	2							1											5
BTBD2			1	1	1				1			1	1	1		1	1	1		10
BTBD3																				0
BTBD7			1					1	1											3
BTBD8		1	1	1	1	1	1		1	1	1		1	1		1	1		1	14
BTBD9																				0
BTC																				0
BTD				1													1		1	3
BTF3L4																				0
BTG2		1		1			1				1				1				1	6
BTG3																	2			2
BTG4		1	1			1					1	1	2		1					8
BTN2A1																				0
BTN2A2																				0
BTN2A3P																				0
BTN3A1																				0
BTN3A2																				0
BTNL9					1															1
BTRC																				0
BUB1		1	1																	2
BUB1B	1	1	1	1		1		1		1	1	1	1	1		1	1	1	1	15
BUB1B-PAK6	1					1							1				1			4
BUB3		1																		1
BUD13																				0
BUD23	1	1	1	1						1			1				1			7
BUD31																				0
BVES																				0
BYSL									1											1
BZW1																				0
BZW2																				0
C10orf107																				0
C10orf111							1						1							2
C10orf120													1							1
C10orf128											1									1
C10orf142														1						1
C10orf35															1			2		3
C10orf53																				0
C10orf55																				0
C10orf67			1					1		1		1	1		1	1				7
C10orf76				1															1	2
C10orf82		1																		1
C10orf88		2	1	1				1	1	1			1			1	1	1	1	12
C10orf91	1	1	1	1					1				1				1		1	8
C10orf95																				0
C10orf99																				0
C11orf1	1	1	1	1	1	1		1	1	1	1	1	1	1	1	1	1	1	1	18
C11orf16																			1	1
C11orf21																				0
C11orf24																				0
C11orf45																				0
C11orf49																				0
C11orf54		1	1	1	1		1	1	1	1		1	1	1		1	1	1		14
C11orf57																				0
C11orf58	1	4		3	1	2	2	2	2	3	2	2	2	2	2	2	3	1	3	39
C11orf63		1		1					2	1			1							6
C11orf65		1		1						1						2	1		1	7
C11orf68	1	1	1	1	1	1	1	1	1	1	1	1	1		1	1	1	1	1	18
C11orf70		1															1			2
C11orf71																				0
C11orf72	1		1						1	1	1		1				1			7
C11orf80														1						1
C11orf84																				0
C11orf86				1																1
C11orf87																				0
C11orf88																				0
C11orf91							1						1			1				3
C11orf94									1	1										2
C11orf95			2	1		1			1			1	1			1		1	1	10
C11orf97																				0
C11orf98		2								1										3
C12orf10			1																	1
C12orf29																	1			1
C12orf4	1	1	1	1	1	1	1		1	2	1	1	1	2	1	1	1	1	2	21
C12orf42	1		1			1		1		1			1				1		1	8
C12orf43	1		1						1	1			1		1	1				7
C12orf45																				0
C12orf49										1					1	1				3
C12orf50	1																			1
C12orf57																				0
C12orf60		1	1							1			1							4
C12orf65	1	1	1	1	1		1	1	1				1	1	1	1	1		1	14
C12orf66					1															1
C12orf73		1		1												1				3
C12orf75																				0
C12orf76																				0
C12orf80																				0
C14orf1																				0
C14orf105																				0
C14orf119									1											1
C14orf132		1	1	1		1	1		1	1	1	1	1	1	1	1	1	1	1	16
C14orf144	2	1	2	1					1		1	1								9
C14orf159		1	1		1											1			1	5
C14orf166		1	1	1			1			1							1	1	2	9
C14orf178	1								1	1						1			1	5
C14orf180		1										1	1				1			4
C14orf2																				0
C14orf28																				0
C14orf37				1				1			1			1	1				1	6
C14orf39	1	2	2	1	1	2	1		2	1	2	2	1	1	2	1	2	1	3	28
C14orf80		1											1							2
C15orf38-AP3S2																	1			1
C15orf39		2	1	2					1	1	1	1	2	1		1	1	1	1	16
C15orf40				1																1
C15orf48		1	1	1										1		1				5
C15orf52	1	1		1	1	1	1		1		1	1	1	1	1	1		1		14
C15orf54																				0
C15orf56																				0
C15orf59	1			1													1			3
C15orf59-AS1																				0
C15orf61																				0
C16orf45																				0
C16orf46																				0
C16orf54										1										1
C16orf58	1					1														2
C16orf62																				0
C16orf70																				0
C16orf71		1																		1
C16orf72		1																		1
C16orf74																				0
C16orf82			1																	1
C16orf86																				0
C16orf87							1								1					2
C16orf91	1	2				1						1								5
C16orf95																				0
C17orf100	1	1	1	2	1		1	1	1	2			2					1	1	15
C17orf102																				0
C17orf105																				0
C17orf107																				0
C17orf50	1	1	1	1	1	1	1		1	1	1	1	1	1		1	1	1	1	17
C17orf51											1									1
C17orf53																				0
C17orf58	1	1	1			1	1			1							1	1		8
C17orf62		1								1										2
C17orf64		1	1	1					1											4
C17orf67																				0
C17orf74						1							2							3
C17orf75		1		1																2
C17orf77																				0
C17orf80																				0
C17orf82		1							1			1					1			4
C18orf21			1																	1
C18orf25	1									1										2
C18orf32																				0
C18orf54		1		1		1	1				1		1				1	1	1	9
C18orf63																				0
C18orf8		3		1	1	1				1	1		1			1			1	11
C19orf12	1	3	1	2	2		1		1	2			1					1	1	16
C19orf24			1	1	1							1								4
C19orf25		1																		1
C19orf35						1											1			2
C19orf44		2	1	1	1	1				1	1		1			1		1	1	12
C19orf47	1	4	1	2	1	1	1		1	1	1	1	1	1	1	1	1	1	1	22
C19orf48																				0
C19orf53																				0
C19orf54		1	1	1	1					1						1		1		7
C19orf57		1																		1
C19orf66	1	1		2	1	1	1		1	1			1	1	1	1	1	1	1	16
C19orf68		1				1														2
C19orf70													1							1
C19orf71																				0
C19orf73																				0
C19orf81	1	2	1	1	1		1		2	2	1	1	1	1	1	1	1	1	2	21
C19orf84		1	1																	2
C1D																				0
C1GALT1		1			1					1										3
C1orf105		1				1											1			3
C1orf109		1	1	1			1	1	1	1	1	1	1	1			1	1		13
C1orf112		1					1					1								3
C1orf115		1	1	1	1	1	1		1	1			1		1	1	1	1	1	14
C1orf122		1		1	1					1										4
C1orf123																				0
C1orf127			1													1				2
C1orf131																				0
C1orf132			1																	1
C1orf140		1																		1
C1orf159		2	1		1				1								1	1		7
C1orf167			1										1							2
C1orf168																				0
C1orf174	1	1	1	1		1	1			1				1		1	1	1		11
C1orf194																				0
C1orf198		1																		1
C1orf21		1																		1
C1orf216			1																	1
C1orf220																				0
C1orf228	1	1	2	1	1	1	1	1		1	1	1	1	1	1	1	1	1	1	19
C1orf229		1	1		1														1	4
C1orf27		1					1					1	2							5
C1orf35		1					2		1									1		5
C1orf43					1															1
C1orf50		2		1					1	1	1	1				1		1	1	10
C1orf52			1				1													2
C1orf53		1				1							1							3
C1orf54																			1	1
C1orf56																				0
C1orf61		1	1	1	1		1	1	1	1	1		1				1		1	12
C1orf64																				0
C1orf74										1						1				2
C1orf87																				0
C1orf94																				0
C1QA																				0
C1QB		1	1														1			3
C1QBP																				0
C1QC	1	1		1							1									4
C1QL1	1	5	1	2	1	1	2	1	1	3	2		2	1	1	3	3		4	34
C1QL2	2	2	2	2	2	2	2	2	2	2	2	1	2	1	2	2	2	2	2	36
C1QL3		1							1		1		1							4
C1QL4		1		1										1	1				1	5
C1QTNF1																				0
C1QTNF12																				0
C1QTNF1-AS1																				0
C1QTNF2	2	1	2	1	2	1					1	1			2		1		1	15
C1QTNF3-AMACR										1										1
C1QTNF5			1						1											2
C1QTNF6									1											1
C1QTNF8	2	3	2	2		1	1	1	1	1		1	2			1	1	1	2	22
C1QTNF9B																				0
C1R																				0
C1RL		1																		1
C1RL-AS1																				0
C2			1	1	1					1									1	5
C20orf144																				0
C20orf166-AS1																				0
C20orf194			1		1															2
C20orf196																				0
C20orf197																				0
C20orf24																				0
C20orf27																				0
C20orf78																				0
C20orf85		1	1				1						1							4
C20orf96	1	1	1	1				1	1	1	1		1				1	1	1	12
C21orf2	1	2	2	2	1	1	1	1	1	2		2	1		1	1	1	1	1	22
C21orf33												1								1
C21orf59																				0
C21orf59-TCP10L																				0
C21orf62-AS1																				0
C21orf91																				0
C22orf15										2										2
C22orf23																				0
C22orf24	2	5	2	2	2	2	4	4	2	2	2	2	2	2	2	2	3	2	2	46
C22orf34			1									1								2
C22orf39																				0
C2CD2																				0
C2CD2L		1	1	1	1	1			1							1	1		1	9
C2CD4A				1																1
C2CD4C			1					1				1	1							4
C2CD4D		1	1	1		1	1	1	1	1	1		1			1		1	1	13
C2CD5			1																	1
C2orf15																				0
C2orf16						1														1
C2orf40			1				1													2
C2orf42																				0
C2orf49		1								1										2
C2orf50		1	2		1					1									1	6
C2orf66			2			1						1								4
C2orf68																				0
C2orf69		1	1	1		1			1	1		1	1	1		1	1	1	1	13
C2orf70						1	1													2
C2orf72		2								1									1	4
C2orf73		1					1				1								1	4
C2orf74					1							1					1		1	4
C2orf76	1			1								1					1		1	5
C2orf81				1															1	2
C2orf82		1	1												1					3
C2orf88			1																	1
C3																				0
C3orf14														1						1
C3orf18						1														1
C3orf22			1																	1
C3orf33	2	2	2	2		2	2	1	1	3	1	2	2	1	1	2	2	2	2	32
C3orf36																				0
C3orf52																				0
C3orf58		1					1	1		1						1	1			6
C3orf67		1		2								1				1				5
C3orf70		2		1						1									1	5
C3orf80																				0
C4orf19		1		1						1	1		1			1	1			7
C4orf22		1	1	2	1	2		1	1		2	1	2	2	1	1	1		1	20
C4orf3		1																		1
C4orf32		1																		1
C4orf33																				0
C4orf36																				0
C4orf46		1	1	1	1	1			1	1		1	1						1	10
C4orf48																				0
C4orf51																				0
C5																				0
C5orf22																				0
C5orf24		2		1	1	1	1			1						1			1	9
C5orf30	1	1	1	1	1	1	1	1	1	1	1	1	1	1		1	1	1	1	18
C5orf34							2													2
C5orf38		3	1	1		1			2	2	1	1			1	2		1		16
C5orf42		1																		1
C5orf47	1																			1
C5orf49		1		1			1			1			1							5
C5orf51		1																		1
C5orf52													1							1
C5orf56																				0
C5orf63																				0
C5orf64-AS1																				0
C5orf66																				0
C5orf66-AS1																				0
C5orf67																				0
C6orf120																			1	1
C6orf132			1																	1
C6orf136		1																		1
C6orf141																				0
C6orf203																				0
C6orf222																			1	1
C6orf226																				0
C6orf47		1	1	1					1			1	1				1		1	8
C6orf48					1								1						1	3
C6orf52			1																	1
C6orf62																				0
C6orf89									1											1
C6orf99		1													1					2
C7orf13		1	1	1	1		1		1	1						1	1	1		10
C7orf25		1		1							1							1		4
C7orf31																				0
C7orf49		1										1								2
C7orf50	1	3	1	2	1	1			2	1				1		3	1		3	20
C7orf55-LUC7L2		1	1								1	1	1				1	1		7
C7orf66																				0
C8G		3	1	1		1				2			1			1				10
C8orf22																				0
C8orf31	1		1	1	1		1	1	1		1	1	3	1	1			1		15
C8orf33		1		1								1	1	1		1	1			7
C8orf34																				0
C8orf37																				0
C8orf37-AS1		1																		1
C8orf4	1																			1
C8orf44		1				1											1			3
C8orf44-SGK3																				0
C8orf46																				0
C8orf48																				0
C8orf59																				0
C8orf76		2				1	1		1			1	1				1	1	1	10
C8orf82																				0
C8orf88																				0
C9orf106																				0
C9orf129																				0
C9orf139		1	3	1		1			1	1	1								1	10
C9orf142	1	1	1	1	1	1	1	1	1	1	1	1	1	1	1	1	1	1	1	19
C9orf16			1																	1
C9orf163																				0
C9orf170																				0
C9orf3						1	1									1			1	4
C9orf40																				0
C9orf41-AS1		1	1	1	1				1	1	1		1		1	1	1		1	12
C9orf43																				0
C9orf62					1															1
C9orf64																				0
C9orf72		1	1				1						1							4
C9orf78																				0
CA10	1	1	2	1	1		1				1			1			1	1		11
CA12																				0
CA13		2	1	2	1	1	1			1						1	1		1	12
CA3										1										1
CA3-AS1																				0
CA4	2	2	2	1	1	1	1			1	1	1	1			1	2	1	1	19
CA5A																				0
CA6					1													1		2
CA7		1																		1
CA8																				0
CAAP1																				0
CAB39				2					1											3
CAB39L													1							1
CABIN1																				0
CABLES1																				0
CABLES2	1	2	1	1													1		1	7
CABP1																				0
CABP2					1			1					1							3
CABP7				1				1											1	3
CABYR		1	1	1				1	1	1	1	1	1					1	1	11
CACFD1																				0
CACHD1	1	1	1	1	1	1	1	1	1	1	1	1	1	1	1	1	1	1	1	19
CACNA1A	1	2	2	2													1			8
CACNA1B									3											3
CACNA1C	3		3	2	1	1			1				1			1			1	14
CACNA1D		1																		1
CACNA1E																				0
CACNA1G													2							2
CACNA1G-AS1	1	1		1	1	1					1	1							1	8
CACNA1H		2	3	2		1				1				2						11
CACNA1I	1	1	1	1	2	1	1	1	1	1	2				2	1	1	1	1	19
CACNA1S		1																		1
CACNA2D1																	2			2
CACNA2D2													1							1
CACNA2D3	1			1	1															3
CACNA2D4																				0
CACNB1	2	2	3	2	1	3	1	1	1	2	2	2	1	2	1	1	2	2	2	33
CACNB2		1											1							2
CACNB3	1	1												1						3
CACNB4	1	1	1	1	1	1	1			1	1			1	1	1	1			13
CACNG2										1										1
CACNG4	1	1	1	1	1	1	1	1	1	2	1	1	2	1	1	2	1	1	1	22
CACNG5		1																		1
CACNG6	1	1									1		1	1			1			6
CACNG7		1	1	1	1		1		1				1	1		1				9
CACNG8	1	2	1	1	1	1	1	1	1	1	1	1	1	1	1	1	1	1	1	20
CACTIN		2																	1	3
CACTIN-AS1		1		1		1	1					1							1	6
CACUL1																				0
CACYBP		2																		2
CADM1	1	1	1	1	1	1	1	1	1	2	1	1	1		1	1		1	1	18
CADM2																				0
CADM3		1																		1
CADM4		1		1						1										3
CADPS																			1	1
CADPS2																				0
CAGE1																				0
CAHM																1				1
CALB1		1																		1
CALB2	1	1	1	1		1	1	1	1	1	1	1	1	1		1		1	1	16
CALCA	2	4	11	2	3	2	2	1	2	2	2	2	2	3	1	3	2	4	2	52
CALCB																	1	1		2
CALCOCO1										1										1
CALCOCO2																				0
CALCR											1									1
CALHM1																				0
CALHM2											1									1
CALHM3		1																		1
CALM1	1	2	1	1		2		1	2	1	1	1	2	1	1		1	2	1	21
CALM2		1								1			1							3
CALM3																				0
CALML5												1								1
CALN1	1	3	2	2	2	2	2	3	2	2	2	2	2	2	2	2	4	2	2	41
CALR																				0
CALR3																				0
CALU										1										1
CALY		1	1						1				1			1		1		6
CAMK1G																				0
CAMK2A					1															1
CAMK2B	2	3	2	2	2	2	1	1	2	4	1	1	2	1	1	1	2	1	2	33
CAMK2D	1	1		1	1	1	1			1	1		1	1		1	1	1	1	14
CAMK2G	1	2	1	1	1	1	1			1	1	1				1	1	1	1	15
CAMK2N1		1		1					1		1						1	1	1	7
CAMK2N2																				0
CAMKK2													1							1
CAMKMT																				0
CAMLG		1			1					1									1	4
CAMSAP1	1		1	1					1							1				5
CAMSAP2																				0
CAMSAP3																				0
CAMTA1		6	3	2	1	1			1	3	1	2	1		1	1				23
CAMTA2		3	2	2	1	1				2			1	1	1	2	2		2	20
CAND1														1						1
CAND1.11																				0
CAND2		1															1			2
CANT1																				0
CANX		1	1	1						1					1					5
CAP1		1	1																	2
CAP2						1													1	2
CAPG			3	1		1														5
CAPN1					1									1		1		1		4
CAPN10																				0
CAPN10-AS1																				0
CAPN12																				0
CAPN13																				0
CAPN14		1						1						1			1			4
CAPN15				1		1				1		1				1				5
CAPN2			1									1								2
CAPN5						1						1				1		1		4
CAPN7		1					1													2
CAPNS1																				0
CAPRIN1		1														1	1	1	1	5
CAPRIN2																				0
CAPS2		2		1		1				1	1	1		1		1		1	1	11
CAPSL																				0
CAPZA1																				0
CAPZA2																				0
CAPZB																				0
CARD10																				0
CARD11																				0
CARD14	1			1																2
CARD16			1																	1
CARD19																				0
CARD9			1																	1
CARF																				0
CARHSP1																				0
CARM1	1			1		1														3
CARMIL1																				0
CARMIL2		1		1			1			1	1	1			1				1	8
CARMIL3																				0
CARMN																				0
CARNMT1																				0
CARNS1		1											1							2
CARS								1									1			2
CARS2			2	1		2						1								6
CARTPT							1													1
CASC1	1	1		1										1					1	5
CASC10		1																	1	2
CASC11																				0
CASC15																				0
CASC18																				0
CASC2																				0
CASC23																				0
CASC3		3			1		1			1				1		1				8
CASC4		1	1	2	1			1	1	2	1	1	2				2		1	16
CASC6												1								1
CASC9																				0
CASD1	1		1			1		1				1								5
CASKIN1			1	1								1								3
CASKIN2			1	1						1	1					2			1	7
CASP1			1							1										2
CASP12																				0
CASP16P					1		1													2
CASP2			1		1		1			1								1	1	6
CASP3		1															1			2
CASP6		1																		1
CASP7		2	1	1		1				1		1	1		1					9
CASP8	1	1	1	1			1			1					2					8
CASP8AP2	1	1	1	1	1	1	1	1	1	1	1	1	1	1	1	1	1	1	1	19
CASP9			2	1									2			1		1		7
CASQ1	1	2		1								1								5
CASQ2		1				1														2
CASR																				0
CASS4						1														1
CAST																			1	1
CASTOR1																				0
CASZ1	1	9	2	3	1	3	3		1	2	3		4	1	2	1	4	3	5	48
CAT		1																		1
CATIP-AS1																				0
CATIP-AS2			1																	1
CATSPERD	1	2	1	1	1	1	1	1	1	1	1	1	1	1	1	1	1	1	1	20
CATSPERE																				0
CATSPERG		1																		1
CATSPERZ																				0
CAV1		2									1			2		1	1	1	2	10
CAV2																				0
CAVIN1	1	1	1	1									1				1			6
CAVIN2																				0
CAVIN3																				0
CBARP			1																	1
CBFA2T2																			1	1
CBFA2T3			2	1	4	1			3		1	1				1	1	1		16
CBFB	3	3	2	2	1	2		1	3	3	2	2	2	2	1	3	3		3	38
CBLB		3	1	1					1	1	1					2		1	1	12
CBLN1																				0
CBLN2		1																		1
CBR3-AS1	1	1	1	1	1	1	1	1	1	1	1	1	1		1	1	1	1	1	18
CBR4		4		1	1		1		1	2	2		1	1		1	1		3	19
CBS	1					1														2
CBWD2				1		1						1								3
CBX1																				0
CBX2			1	1																2
CBX3	1	1		1						1					1	1				6
CBX3P2										1										1
CBX4				1						1										2
CBX5		2								2										4
CBX6		1		1						1						1		1	1	6
CBX7	1	3	1	2	1	1	1	2	1	1	2	1	2	1	2	1	1	1	2	27
CBX8	2	6	3	3					3	3		2	2		1	3	2	2	1	33
CBY1		1								1			1							3
CBY3																				0
CC2D1A																				0
CC2D1B										1							1			2
CC2D2A																				0
CCAR1																				0
CCAR2																				0
CCDC102A			1			1														2
CCDC102B		1		1			1	1									1			5
CCDC103																				0
CCDC105																	1			1
CCDC106		1		1	1					1						1		1	1	7
CCDC107		1																1		2
CCDC110																				0
CCDC112		1																		1
CCDC114																				0
CCDC115																				0
CCDC117		1		1			1			2	2							2		9
CCDC12	2	3	2	1	1	1	1	1	1	2	1	1	2	1	2	1	1	2	1	27
CCDC122																				0
CCDC124	1	2	1	2		2			2	2	2	2	2	1		2	2	1	2	26
CCDC125		1																		1
CCDC126							1										1			2
CCDC127																				0
CCDC13						1														1
CCDC130		2				1														3
CCDC134																				0
CCDC136			1		1															2
CCDC137																				0
CCDC138		3	3		1	2			1	1			2			2	1		1	17
CCDC14		1								1						1				3
CCDC140		1	1	1			1	1	1	1			1				1			9
CCDC141																				0
CCDC142																				0
CCDC144NL-AS1																				0
CCDC148-AS1																				0
CCDC15		1				1	1		1	1							1		1	7
CCDC151	1	1	1	1		1	1	1	1	1	1	1	1	1	1	1	1	1	1	18
CCDC154	1		1																	2
CCDC155																				0
CCDC157													1							1
CCDC158																				0
CCDC159																				0
CCDC167			1																	1
CCDC169	9						1										1			11
CCDC17		1	1	1	1				1		1						1	1		8
CCDC170																				0
CCDC171																1				1
CCDC173		1		1			1						1				1			5
CCDC174																				0
CCDC175																				0
CCDC177																			1	1
CCDC178																				0
CCDC18		3		1		1	1		1	1			1					1	1	11
CCDC181				1																1
CCDC182																				0
CCDC183		1														1				2
CCDC183-AS1															1					1
CCDC184										1							1			2
CCDC185			1																	1
CCDC186				1						1						1				3
CCDC188			1																	1
CCDC189																				0
CCDC18-AS1																				0
CCDC190																				0
CCDC191		1								1				1						3
CCDC24																				0
CCDC25																				0
CCDC27			1																	1
CCDC28A		1	1	1		1							1							5
CCDC28B	1									1			1			1				4
CCDC3																				0
CCDC32																				0
CCDC33	1	1																		2
CCDC34																				0
CCDC36																			1	1
CCDC37-AS1																				0
CCDC39																				0
CCDC40																				0
CCDC42		2					1													3
CCDC43																				0
CCDC47	1	2	1	1	2	2	1		1	1	1	1	3	1		2	2	2	2	26
CCDC50																				0
CCDC51		1		2	1					1									2	7
CCDC57	1	2		1			1			2		1	1		1	1		1		12
CCDC58																				0
CCDC59		2	2	2	1	1	2	2	2	2		1				2	2	2	1	24
CCDC60																				0
CCDC61	1		1		1				1									1		5
CCDC62																				0
CCDC63		1							1		1		1						1	5
CCDC65																		1		1
CCDC66																				0
CCDC68							1						1			2				4
CCDC69																				0
CCDC7	1																			1
CCDC71	1	1	1										1							4
CCDC71L	1	2	1	1	1	1	1			1	1	1		1	1	1	1	1	1	17
CCDC77																				0
CCDC78																				0
CCDC8		1	1		2							1								5
CCDC80																				0
CCDC82		1		1		1				1						1	1	1	1	8
CCDC83																				0
CCDC84																				0
CCDC85A										1		1							1	3
CCDC85B																				0
CCDC85C	1																1			2
CCDC87																				0
CCDC88A		1	1	1	1	1	1	1	1	1	1	1	1			1	1	1	1	16
CCDC88B		1	1		1									1	1	1			1	7
CCDC88C	1			1				1		2	1	1	1					1		9
CCDC89																				0
CCDC9																			1	1
CCDC90B																				0
CCDC91																				0
CCDC92									1				1							2
CCDC94																				0
CCDC96																				0
CCDC97		1		1															1	3
CCEPR	1																			1
CCHCR1		1		1						2			2							6
CCIN			1																	1
CCK							2		1											3
CCKBR											1									1
CCL1																				0
CCL13		1																		1
CCL17																				0
CCL18																				0
CCL19			1																	1
CCL24													1							1
CCL25				1	1											1			1	4
CCL28																				0
CCL3	1	1						1	1	1				1			1	1		8
CCM2										1										1
CCM2L																		1		1
[truncated: 13,975 more rows]

## Sheet: Hyper-Reference
Reference - Hyper-methylated SEMs
LOCUS	A10	A23	A33	A45	A57	A92	X03	X06	X10	X004.s	X018.s	X028.s	X046.s	X052.s	X057.s	X075.s	X077.s	X089.s	X094.s	X108.s	X156.s	X194.s	X197.s	X201.s	X216.s	X218.s	X242.s	X245.s	X251.s	X270.s	X285.s	X289.s	X296.s	X298.s	X299.s	X303.s	X312.s	X318.s	X325.s	X366.s	X378.s	X381.s	X383.s	X415.s	X417.s	X428.s	X429.s	X452.s	X459.s
JUN																1	1
NOV
A1BG																																					1
A3GALT2
A4GALT
AAAS																1
AACS																					1
AADACL2-AS1										1
AADACL3
AADAT
AAED1								1
AAGAB																1
AAK1
AAMDC																1
AAMP																1
AANAT
AAR2										1						1
AARS																2					1
AARS2
AARSD1
AASDH										2						1
AASDHPPT																1																															1
AASS										3							1															1																	1
AATBC
AATF										1						1					1																						1
AATK
AATK-AS1																								1
ABALON										1
ABAT																2				1																					1						1
ABCA1										1
ABCA13
ABCA2																	1
ABCA3
ABCA5																	1																	1
ABCA7
ABCB1																1
ABCB10
ABCB11
ABCB4
ABCB5						1				1						1				1
ABCB6																3
ABCB8					1
ABCB9		1			1
ABCC1																					1
ABCC12										1
ABCC5										1																																							1
ABCC8
ABCC9																											1
ABCD2																																				1							1
ABCD3										1						1																1		1
ABCD4
ABCF1										6						2																															1		1
ABCF2
ABCF3										1																								1		1											1
ABCG1										1						2	1				1								1						1
ABCG2																1																					1
ABCG4
ABCG5
ABHD1
ABHD10										1						2
ABHD11
ABHD12										1
ABHD12B
ABHD13																1
ABHD14B					1
ABHD15
ABHD16A										6						3
ABHD16B
ABHD17A										1
ABHD17B
ABHD17C
ABHD18																1																				1										1	1
ABHD2																2
ABHD3																1																1				1					1
ABHD4			1							1																																							1
ABHD5										2						1
ABHD6
ABHD8		1			2											1
ABI1																1
ABI2
ABI3					1
ABI3BP
ABL1										2
ABL2
ABLIM1										1																																		1
ABLIM2										1												1																											1
ABLIM3																1
ABO																					1
ABR		1			1											1								1							1
ABRACL																1
ABRAXAS1
ABRAXAS2										1						3
ABT1										1						2																					1
ABTB2									1	2
ACAA1										1						1																															1
ACAA2																1
ACACA														1																																			1
ACACB
ACAD10																1
ACAD8																2
ACAD9										1						2																		1			1
ACADL										1
ACADM										1																								1
ACADS										1
ACADSB				1						1						1																		1			1									1
ACADVL																1																		1													1
ACAN		1
ACAP1
ACAP2																	1
ACAP3					1				1							1
ACAT1					1											1																		1
ACBD3																1
ACBD4																2
ACBD5										1
ACBD6																1																				1	1
ACBD7																1
ACBD7-DCLRE1CP1
ACCS																1								1
ACD																																		1
ACER1
ACER2										1
ACER3
ACHE
ACIN1										4						2	1																			2							1			1
ACKR1					2																																1						1
ACKR2										1
ACKR3																																	1
ACLY																1
ACO1
ACO2										1						1
ACOT11
ACOT13
ACOT6										1
ACOT7		1
ACOT8										1
ACOX1																																				1											1
ACOX2					1
ACOX3										1
ACOXL										1										1
ACP1																1
ACP5
ACP6										1
ACP7										2						1
ACPT
ACSBG1																	1
ACSBG2
ACSF2																																	2
ACSF3																																1				1
ACSL3										1						1
ACSL5										1
ACSL6
ACSM3		1			2
ACSS1
ACSS3										2						1
ACTA1
ACTA2
ACTB										3						2																	1										1
ACTBL2		1			1
ACTC1
ACTG1			1		1											3
ACTL6A										1
ACTL6B
ACTL8										1
ACTL9										1
ACTN1		1			2																															1	1
ACTN1-AS1		1
ACTN2
ACTN3																1
ACTN4																																		1
ACTR10										2
ACTR1A																2
ACTR1B																1																									1
ACTR2										1							1	1
ACTR3B																1
ACTR3BP2
ACTR3C												1												2
ACTR5																1
ACTR6										1
ACTR8																1
ACTRT3
ACVR1																	1
ACVR1B																1
ACVR1C										1
ACVR2A										1																																							1
ACVR2B																	1
ACVR2B-AS1																1
ACVRL1		1
ACY3																		1																														1
ACYP1
ACYP2																1
ADA
ADAL										1
ADAM10										1				1																							1
ADAM11
ADAM12															1
ADAM17										1																										1
ADAM19										1
ADAM22																																			1
ADAM23																				1
ADAM29
ADAM32
ADAM8										1
ADAM9																5											1																1				1
ADAMTS1										2						1
ADAMTS14	1																															1								1
ADAMTS15										1						1								1										2
ADAMTS16																1
ADAMTS17																								1
ADAMTS18										2
ADAMTS19																1										1
ADAMTS2																																											1
ADAMTS3										2
ADAMTS5
ADAMTS6										2						3
ADAMTS7
ADAMTS8																	1
ADAMTS9
ADAMTS9-AS2										2						1
ADAMTSL1
ADAMTSL2
ADAMTSL3																																				1
ADAMTSL4
ADAMTSL4-AS1
ADAMTSL5																2								1
ADAP1																			1											1																			1
ADAP2		1														1
ADAR																					1
ADARB1
ADARB2																		1									1			1																			3
ADARB2-AS1
ADAT1										2						1
ADAT2										1						1
ADAT3																																					1							1
ADCK1										1						2																		1															1
ADCK2																												2					1
ADCY1					1
ADCY2																1
ADCY3
ADCY4
ADCY5
ADCY6
ADCY7		1
ADCY9		1								1												1														1
ADCYAP1						1				1
ADCYAP1R1
ADD1																																															1
ADD2										3							1																														1
ADD3
ADD3-AS1
ADGB
ADGRA1	1				1	1					1	1	1			1							1			1										1	1										1	1	1
ADGRA1-AS1
ADGRA2
ADGRA3																																															1
ADGRB1				1					1
ADGRB2					1											1						1		1												1											1		1
ADGRB3										1
ADGRD1										1
ADGRE2
ADGRE3										2
ADGRE5
ADGRF3																1
ADGRG1
ADGRG5					1
ADGRG6																																															1
ADGRG7										1																						1
ADGRL1
ADGRL2										2						1
ADGRL3										1						1
ADGRL3-AS1
ADGRL4
ADGRV1																1
ADH5		1								1
ADH7										1
ADHFE1																1
ADI1
ADIPOR1										1						1																															1
ADIPOR2																2
ADK										1						1																	1														1
ADM										2						1
ADM2
ADM5					3																												5	1
ADNP
ADNP2																																		1
ADNP-AS1
ADO
ADORA1																1																								1
ADORA2A-AS1
ADORA2B																																															1
ADPGK-AS1										2						1								1
ADPRH																1															1		1
ADPRHL1																	1
ADPRHL2										2
ADPRM																1														1				1
ADRA1A
ADRA1B																																		1															1
ADRA1D
ADRA2A										1						1
ADRA2B
ADRA2C										1															1																				1
ADRB1
ADRB2																1
ADRB3
ADRM1																										1
ADSL										1						1
ADSS																1
ADSSL1																1																1
ADTRP		2
AEBP1																																															1
AEBP2
AEN																																															1
AES																1
AFAP1-AS1
AFAP1L1										1						1
AFAP1L2																																1
AFDN
AFDN-AS1										1
AFF1										2						3	1																														1		1
AFF1-AS1
AFF3		1			1				1
AFF4
AFG1L
AFG3L1P																																				1
AFG3L2
AFMID																														1
AFTPH
AGA
AGAP1										2														1								1
AGAP11																																															1
AGAP2		2			1
AGAP3		1			1
AGBL1
AGBL2										1
AGBL3														1																																	1
AGBL5																1																		1
AGBL5-AS1																1
AGER
AGFG1																1				1									1					1			1										1
AGFG2																1
AGGF1																1								1																									1
AGK										1
AGL										1
AGO1
AGO2		1								1																													1
AGO3
AGO4													1
AGPAT1										2						4													4								2						1
AGPAT2
AGPAT3		1																			1
AGPAT4
AGPAT5																																				1	1							1			2
AGPS		1														2
AGR2
AGR3
AGRN																2
AGTPBP1																1
AGTR1
AGTRAP																1																		1
AGXT
AHCTF1																								1													1										1
AHCYL1																																		1													1
AHCYL2
AHDC1		1			1											1
AHNAK											1
AHNAK2																1													1			1				1
AHR																																	1
AHRR					1																											1
AHSA1										1																										1
AHSA2
AHSG
AICDA										1																													1
AIDA										1
AIF1
AIF1L				1
AIFM2
AIFM3
AIG1																																																	1
AIMP1										2						2
AIP										1
AIRE
AIRN
AJAP1		1								2
AJUBA																1	1
AK1
AK2
AK3
AK4																2	1
AK5																						1
AK6										2																																							1
AK7										1						1
AK8
AK9
AKAIN1
AKAP1														1		1
AKAP10																1
AKAP11																																															1
AKAP12						4																				1	4		3					3				8				7		6					6
AKAP13		1								2
AKAP3										1
AKAP6																1
AKAP7																																							1
AKAP8																1
AKAP8L														1		3
AKAP9																																	1														1
AKIP1
AKIRIN1																																							1
AKIRIN2										2
AKNA
AKR1A1
AKR1B1																1
AKR1C3		1			1
AKR1D1
AKR1E2			2
AKR7A3	1									1												1		2					1
AKR7L
AKT1
AKT1S1
AKT2																2
AKT3		1			1									1		3																		1
AKTIP																1								1										1
ALAD
ALAS1																																	1
ALCAM										2						1																	1	1													1
ALDH16A1																1
ALDH18A1																2
ALDH1A3																1
ALDH1B1
ALDH1L1
ALDH1L1-AS2																								1		1
ALDH1L2						1										1
ALDH2										1
ALDH3A1																																	1
ALDH3A2												1
ALDH3B1
ALDH3B2		1			1
ALDH4A1
ALDH5A1																						1
ALDH6A1										1						1
ALDH7A1																1
ALDH9A1
ALDOA										1						1
ALDOB
ALDOC					1
ALG1
ALG10										1
ALG10B									1	1					1	1																			1								1
ALG11																3													2
ALG12
ALG14																1
ALG3										1																																	1
ALG5
ALG8																2
ALG9										2
ALK										1						1
ALKAL1																	1																													1
ALKAL2																1
ALKBH1
ALKBH2
ALKBH3																																		5								1			6
ALKBH3-AS1		1
ALKBH4										1
ALKBH5																2	1
ALKBH6
ALKBH7										1						1
ALKBH8										2																																	1
ALMS1
ALOX12-AS1										1
ALOX12B										1						1																												1
ALOX12P2																										3
ALOX15B
ALOX5																																															1
ALOXE3																1
ALPK1										1
ALPK3										1
ALPL																1																		1		1
ALPPL2																	1																																1
ALS2										2						1
ALS2CL																										1										1
ALX1
ALX3																1
ALX4										1												1				1											1
ALYREF																1													1			1
AMACR
AMBN
AMBRA1										1
AMD1										2						1
AMDHD1																1
AMDHD2
AMER2										1																							1
AMER3								1		1																1
AMFR																1
AMH
AMIGO1																2
AMIGO2
AMIGO3																					1
AMN																1
AMN1
AMOTL1																1																				1
AMOTL2																2																										1
AMPD2																1								1
AMPD3										1						2						1
AMT					1
AMZ1		2		1																	1																			1						1
AMZ2																2																		1													1
AMZ2P1																1
ANAPC1										1						2
ANAPC10										2
ANAPC11																2					1
ANAPC13										1						1
ANAPC15										1
ANAPC16										1
ANAPC2
ANAPC4																1
ANAPC5										1						1
ANAPC7																1
ANG																																		1
ANGEL1										1																										1
ANGEL2																1
ANGPT1					1
ANGPT4
ANGPTL2
ANGPTL4
ANK1																		2						1				2				1							2						2
ANK2										1	9
ANK3										2						1
ANKDD1A
ANKDD1B										1						1
ANKFN1					1
ANKFY1		1								3						1																		1									1
ANKH				1						2
ANKHD1																1																	1																1
ANKHD1-EIF4EBP3																2	1																	1
ANKIB1										1																										1
ANKK1
ANKLE2
ANKMY1							1									1								1
ANKMY2										1						1																		1
ANKRA2																1													1
ANKRD10										1																						1
ANKRD11		1			2				1	5							2
ANKRD12
ANKRD13A														1		1					1			1
ANKRD13B																1																								1
ANKRD13C
ANKRD13D		1																																													1
ANKRD16																						1
ANKRD17																1
ANKRD18CP
ANKRD2
ANKRD20A11P
ANKRD23		1
ANKRD24										1						2
ANKRD26																1																		1
ANKRD27																																																	1
ANKRD28																1
ANKRD29																1
ANKRD30B
ANKRD30BL
ANKRD30BP3
ANKRD31
ANKRD33B																1								1			1
ANKRD34A										1						2
ANKRD34B
ANKRD34C-AS1										2
ANKRD36B										1
ANKRD36C
ANKRD37
ANKRD39																																1
ANKRD40										1
ANKRD42										3
ANKRD44										1							1
ANKRD45										1
ANKRD49																2
ANKRD50
ANKRD52
ANKRD53										1
ANKRD54
ANKRD55					1
ANKRD60
ANKRD63
ANKRD65
ANKRD9																3
ANKS1A										1						2
ANKS1B																1																											1
ANKS3																																												1
ANKZF1																2
ANLN										1
ANO1										1
ANO10																1																					1										1
ANO1-AS2										1
ANO2
ANO3
ANO4
ANO5										1
ANO6
ANO7
ANO8																1																														2
ANO9																										1																		5
ANP32A																3
ANP32B
ANP32E										5						2																																	1
ANPEP																1								1
ANTXR1										1						3
ANTXR2																1											1																				1
ANTXRLP1																																																	1
ANXA11
ANXA2
ANXA2R																																														2
ANXA3
ANXA4					1					1						2																		1
ANXA5																					1						1																			1
ANXA7					1					5						2																1											1
ANXA8L1
AOAH										1																																	1
AOC1										1							1
AOC3
AOX1										1						1
AP1AR																1
AP1B1		1
AP1G1																1																		1
AP1M1																1
AP1M2
AP1S1																1
AP1S3																1
AP2A1																1
AP2B1										1																1
AP2M1																1
AP2S1										2						2	1																										1
AP3B1										5						2
AP3B2		1
AP3D1																2
AP3M1										1						1
AP3M2																																				1
AP3S1																1
AP3S2										2
AP4B1
AP4B1-AS1																2
AP4E1																1													2								1										2
AP4M1
AP4S1																1
AP5B1																1
AP5M1																1
AP5S1																1
AP5Z1										1						1	1
APAF1
APBA1																																			1
APBA2
APBB1																1
APBB1IP
APBB2
APBB3
APC										1						2
APC2																											2								1
APCDD1
APCDD1L
APEH																1
APELA
APEX1										2
APH1A									1	2						2					1			1
APH1B
API5																3
APIP										1						1					1													1
APLF
APLP1
APLP2																2
APMAP										1
APOA1-AS
APOA5
APOBEC3A_B																					1
APOBEC3C
APOBEC3F
APOBEC3H										1
APOBR
APOC1
APOC1P1		1
APOC3					1
APOC4
APOE
APOL2
APOL6										3
APOLD1																1
APOM										1						3					1
APOOP5
APOPT1																						1
APP																1																																	1
APPBP2																																																	1
APPL1																1	1																				1
APPL2																																															1
APRT																	1												1																		1
APTR										1						1
APTX																					1
AQP1
AQP10										1						1
AQP11
AQP12B
AQP2
AQP5																																		1
AQP6
AQP9
AQR										1
ARAP1
ARAP1-AS2
ARAP2
ARAP3										3						1																					1
ARCN1										1						1
AREL1																		1
ARF1																2									1										1
ARF3
ARF4
ARF4-AS1										1											1
ARF5
ARF6																1
ARFGAP1																1																													1
ARFGAP2																2																															1
ARFGAP3																1								1
ARFGEF1
ARFGEF2
ARFGEF3										1																																							1
ARFIP1										1
ARFIP2
ARFRP1
ARG2																2	1
ARGLU1										1						1
ARHGAP1
ARHGAP10																1
ARHGAP12										1						3
ARHGAP15
ARHGAP17																2
ARHGAP18										1						2
ARHGAP19										1
ARHGAP19-SLIT1										1						1
ARHGAP20		1								1							1
ARHGAP21																1
ARHGAP22									1	2						1													2
ARHGAP23																										1
ARHGAP24
ARHGAP25										3
ARHGAP26										2
ARHGAP27										1
ARHGAP27P1
ARHGAP28										1
ARHGAP29																1
ARHGAP31																2
ARHGAP33																1
ARHGAP35
ARHGAP39																1
ARHGAP40
ARHGAP45					1											1																		1															1
ARHGAP5-AS1										1
ARHGAP9		1								1
ARHGDIA		1
ARHGDIB
ARHGEF1
ARHGEF10	2																							1		1
ARHGEF10L
ARHGEF11										1
ARHGEF12										1
ARHGEF15																													1							1
ARHGEF16																																										1
ARHGEF17
ARHGEF18
ARHGEF19																1
ARHGEF2		1			1																																1
ARHGEF25
ARHGEF26																	1																														1
ARHGEF26-AS1
ARHGEF28																1																1
ARHGEF3					1																			1
ARHGEF39
ARHGEF4																																											1
ARHGEF40																																												1
ARID1A										1						1
ARID1B
ARID2																1
ARID3A		1			2						1					1																															1
ARID3B							1			1						1										1
ARID3C
ARID4A										1						1
ARID4B																																															1
ARID5A					1
ARID5B										2								1
ARIH1
ARIH2OS										1
ARL1										1
ARL10		1								1				1		1																		1
ARL11
ARL13B																1
ARL14																										1
ARL15										1																											1
ARL16																1
ARL2										1
ARL2BP										1														1																						1
ARL2-SNX15										1																																					1
ARL3										1						1	1																	1
ARL4A										2						1
ARL4C										1																											1
ARL4D																																															1
ARL5A										1						2
ARL5B																1
ARL5C																								1
ARL6																																															1		1
ARL6IP1
ARL6IP4
ARL6IP5										2
ARL6IP6										1						3
ARL8A
ARL9
ARMC1										4
ARMC10																																	1
ARMC12
ARMC2										1
ARMC3
ARMC4
ARMC4P1
ARMC6																				1
ARMC7																1
ARMC8
ARMC9																1																		1
ARMS2										1																																	1
ARMT1																1
ARNT										1
ARNT2					1					1
ARNTL
ARNTL2
ARPC1A										1
ARPC1B										2											1
ARPC2																3																				1
ARPC3										1
ARPC4										1						1
ARPC5
ARPC5L																1																		1															1
ARPIN																	1							1
ARPP19		1								1						1
ARPP21																											1
ARRB1
ARRB2		1														1
ARRDC1		1			1
ARRDC1-AS1																								1
ARRDC2										1														4
ARRDC3
ARRDC3-AS1									1	1						1
ARRDC4
ARSA																																															1
ARSB										3						1	1																	1						1
ARSG																1
ARSI					1																																							1
ARSJ										1
ARSK										1						2																											1
ART5
ARTN																1
ARV1
ARVCF																								1
ASAH1										1						1
ASAP1										1																																				1
ASAP2										1						1
ASAP3																1
ASB1
ASB10
ASB13																	1
ASB18
ASB2																1
ASB3										3						1																											1
ASB6
ASB7										1				1		2			1															1		1
ASB8																1					1
ASB9P1		1								1																		1
ASCC1
ASCC2																1
ASCC3										1
ASCL1										2						1																				1
ASCL2														1
ASCL4
ASCL5																																												1			1
ASF1B																1
ASGR1										1																						2		2											2
ASGR2										1																						3
ASH1L-AS1																																														1
ASH2L																																					1							1			1
ASIC1				1
ASIC2
ASIC3
ASIC4
ASL					1											1
ASNA1										1						1
ASNS																2
ASNSD1		1					1			1																														1
ASNSP1
ASPG
ASPH																																													1
ASPHD1
ASPHD2																1
ASPM																1
ASPSCR1																	1					1
ASRGL1
ASS1
ASTE1								4												5												2
ASTN1										1																										1
ASTN2						1
ASXL1																2
ASXL2																																				2											1
ASXL3										1
ATAD1																1
ATAD2										2						2
ATAD2B																1																			1
ATAD3A										1						1
ATAD3B										1																																	1
ATAD3C																																														2
ATAD5																3													1					2
ATAT1	1	1			1											2
ATCAY
ATE1																								1
ATE1-AS1																																					1												1
ATF1																1
ATF2										1						4
ATF3																1
ATF4										1						2
ATF6										2						1
ATF6B										2						1																		1
ATF7										1						1
ATF7IP									1
ATF7IP2																1
ATG10															1	1
ATG101																1																															1
ATG13										3						1
ATG16L1										1							1	1
ATG16L2													1
ATG2A		1			1
ATG2B																1																		1
ATG3
ATG4B
ATG4C										3
ATG4D
ATG5
ATG7		1			1											1
ATG9A																																		1
ATG9B
ATIC																3																																	1
ATL1										1						1
ATL2																1
ATL3		1			1				1																							1
ATM		1	1	1	1	1				1		1				1
ATMIN																2
ATN1
ATOH7
ATOH8					1												1																														1
ATOX1										1
ATP10A																1	1
ATP10D										2
ATP11A					2											1																		1		1													2
ATP11AUN
ATP11B																2
ATP12A				1			1	1								1	1	1						1	1					1						1										1			1
ATP13A1																1																				1													1
ATP13A2		1			1											1																															1
ATP1A1																																	1																1
ATP1A1-AS1
ATP1A3																1
ATP1B1																																		1
ATP1B2										1																																							1
ATP1B3																1
ATP23
ATP2A1																																											1
ATP2A2																1
ATP2A3																1
ATP2B1-AS1										1
ATP2B2										2
ATP2B2-IT2																	1
ATP2B4										3						5
ATP2C1																1																					1
ATP2C2
ATP4A
ATP4B
ATP5A1										3						1
ATP5B																3
ATP5C1																																												1
ATP5D																					1
ATP5F1										1						1
ATP5G2																	1																				1
ATP5G3
ATP5H																1
ATP5I
ATP5J										1						1																															1
ATP5J2										1						2
ATP5J2-PTCD1																					1
ATP5O
ATP5S
ATP5SL										1											1
ATP6AP1L										1
ATP6V0A1					1
ATP6V0A2													2
ATP6V0B																1																					1
ATP6V0C		1																			1
ATP6V0CP3										1
ATP6V0D1										1																			1																		1
ATP6V0E1																																															1
ATP6V0E2																1						1
ATP6V0E2-AS1
ATP6V1A										2						1																											1
ATP6V1B2										1						5
ATP6V1C1										1						2
ATP6V1C2																1																															1
ATP6V1D										2
ATP6V1E2
ATP6V1F																1
ATP6V1G2-DDX39B										1						2					1
ATP6V1H										1						3																		1
ATP8A1
ATP8A2										1
ATP8B1																1	2
ATP8B2										2						1
ATP8B3										2
ATP8B5P
ATP9A										2																													1
ATP9B	2																	2					1																			1
ATPAF1										1
ATPAF2																1
ATPIF1										1
ATR										1
ATRAID														1		1
ATRIP																										1
ATRN																																					1
ATRNL1																1																		1
ATXN1																1
ATXN10																2																												1
ATXN1L																1
ATXN2																1																				1
ATXN2-AS
ATXN2L										2
ATXN3																3																		1
ATXN7
ATXN7L1
ATXN7L2																2
ATXN7L3																1																		1
ATXN7L3B										2							1																	1
ATXN8OS																1
AUP1																1
AURKA										1						2
AURKAIP1		1
AURKB																1
AUTS2										2																										1
AVL9										1																																					1
AVP			1						2
AVPR1A										1
AVPR1B																1
AXDND1
AXIN1						1								2															2					1
AXIN2														1								1																											1
AXL										1
AZGP1P1
AZIN1																1																		1
AZIN1-AS1										1							1
AZIN2																2																3
AZU1		1
B2M										1						1
B3GALNT1																																1
B3GALNT2																																				2											1
B3GALT4		8														1																					1
B3GALT5
B3GALT6
B3GAT1										1														1
B3GAT3
B3GLCT																																		1
B3GNT2										1						1													1
B3GNT3		1
B3GNT6
B3GNT7		1
B3GNT8
B3GNTL1										2
B4GALNT1																2																		1
B4GALNT2										1						1																	1
B4GALNT3																									1
B4GALNT4										1																1
B4GALT1																																															1
B4GALT2
B4GALT3																																					3
B4GALT4-AS1																1
B4GALT5																1
B4GALT6										1
B4GALT7										1											1
B4GAT1
B9D1																																															1
B9D2																2
BAALC-AS2																																												2
BABAM1																1
BABAM2										2
BACE1
BACE2										1
BACH1																2
BACH2																1
BAD					1																						1																						1
BAG1
BAG2																1
BAG3										1						2
BAG4										2						1
BAG5										1
BAG6										2						1
BAGE
BAHCC1		1															2							1									1													1
BAHD1																1
BAIAP2																1
BAIAP2-AS1		1			1
BAIAP2L1																												1
BAIAP2L2																			1
BAIAP3
BAK1																2
BAMBI																1
BANK1																					1											3		2					1
BANP
BARD1										1						1
BARHL2										5						1																											1
BARX1										1																																		1
BARX1-AS1
BASP1
BATF										1						1
BATF3																1
BAX
BAZ1A																					1
BAZ1B										1						1
BAZ2A		1														1					1
BBC3									1	1						3																		1
BBIP1										3						2
BBOF1
BBOX1-AS1
BBS1																1
BBS10										1
BBS12										1
BBS2																1																	1
BBS4										1						2
BBS5										1																																		1
BBS7																2																			1
BBS9					1
BBX										2						1
BCAM
BCAN		2								1
BCAP29										1						1
BCAR1
BCAR3										1			1			1																															1
BCAS2
BCAS3																																																	2
BCAS4																																			1							1
BCAT1										1
BCAT2
BCCIP										1						2																		1
BCDIN3D																1																															1
BCKDHA
BCKDHB										2						1	2							1										1															1
BCL11A										3						1						1
BCL11B																5												2															3
BCL2										2						3
BCL2L1										2
BCL2L10								2
BCL2L11										1						1
BCL2L12									1	1						1
BCL2L13										1						1
BCL2L2
BCL2L2-PABPN1										1
BCL3																																		1
BCL6										4						2
BCL7A																1
BCL7B																2
BCL7C																1								1
BCL9
BCL9L										1						2					1
BCLAF1																2	1																	1
BCO2
BCR																1																				1
BCS1L										1
BDH2										1
BDKRB2																																																	1
BDNF										2						1
BDNF-AS										1																																				7
BDP1										1												1																											1
BEAN1
BEGAIN		1						1																				1
BEND3
BEND4										1
BEND7
BEST1										1							1
BEST2																																									1
BET1					1					2						1
BET1L																1
BFAR										1
BFSP1										1			1			1																											1
BGLAP
BHLHA15
BHLHA9																															1
BHLHE22										5
BHLHE23																	2																			1
BHLHE40																1
BHLHE40-AS1																2																															1
BHLHE41										1																														1
BICC1																																														1
BICD1										1						1																										1
BICD2																	1
BICDL1																1													1																				1
BICDL2		1			1						1																			2
BICRA																1
BICRAL										2						1																			1
BID																					1
BIK										1
BIN1																	1
BIN2
BIN3																																															1
BIRC3										2
BIRC5
BIRC6										1
BIRC7
BISPR
BIVM
BIVM-ERCC5																1
BLACAT1										1
BLACE										1																							1
BLCAP		1								1						3
BLK																1																											1
BLM
BLMH
BLNK
BLOC1S1
BLOC1S1-RDH5																																												1
BLOC1S2					1					2							1																										1
BLOC1S3
BLOC1S4
BLOC1S5-TXNDC5										1																						1
BLOC1S6										1
BLVRA																															1
BLVRB																																															1
BLZF1										2						3
BMF																1
BMI1										1
BMP1
BMP10
BMP2K										3												1
BMP3										1																																	1
BMP4			1							3																																	1
BMP6										1
BMP7																										2
BMP8A																																	1
BMPER								1								1																																	1
BMPR1A
BMPR1B																																																1
BMPR2										2						1																												1
BMS1P21										1																																		1
BMS1P4																																					1
BMT2										1						2
BNC1							1									1
BNC2										1
BNIP1																1	1																											1
BNIP2		1			1	1				2		1					2																										1
BNIP3																1
BNIP3L										1
BOC
BOD1										1						1
BOD1L1																																																	1
BOK
BOLA1
BOLA3-AS1																1
BOLL							2																												1
BOP1										1											1
BORA																2
BORCS5																																		1
BORCS6																1	1									1		1
BORCS7										1
BORCS7-ASMT																1																1
BORCS8										1						1
BORCS8-MEF2B
BPESC1																	1
BPGM					1					1						1
BPHL
BPI
BPTF										1														1
BRAF										1						2
BRAP
BRAT1																																																	2
BRCA1										1
BRCA2										1						1																						2
BRCAT54										2						1
BRD1		1				1
BRD2		1								7						6					1											1	1				1		1							1	1
BRD3					1
BRD4
BRD7																1
BRD8										1
BRD9
BRDT
BRE-AS1																																			1
BRF1																																						1					1
BRI3		1														1
BRI3BP																1	1
BRICD5
BRINP2																																															1
BRINP3										1
BRIP1										5						2					1
BRK1					1					1						1
BRMS1L																1
BROX																					1
BRPF1										1							1
BRPF3
BRSK1
BRSK2
BRWD1																1
BSDC1
BSG																2
BSN
BSN-AS2																1
BSPRY
BST1																																		2
BST2										1
BTAF1
BTBD10
BTBD11																3					1													1
BTBD17																																		2		1
BTBD19										1																			1
BTBD2
BTBD3					3										1
BTBD7																1																																	1
BTBD8																1
BTBD9										2
BTC
BTD										2
BTF3L4
BTG2				1	1		1			1							1											1						1		1										1			1
BTG3										1														1
BTG4																																							1
BTN2A1																1					1
BTN2A2
BTN2A3P																1
BTN3A1																																																	1
BTN3A2										1
BTNL9										1						1																																	1
BTRC
BUB1										1
BUB1B										1						1																		1													1
BUB1B-PAK6										1			1			1																																	1
BUB3								1
BUD13										2										1									2
BUD23																1
BUD31																																						1		1							1
BVES																								1
BYSL										2						1
BZW1
BZW2
C10orf107																																																	1
C10orf111										1							1																			1							1
C10orf120
C10orf128
C10orf142
C10orf35
C10orf53																																			2
C10orf55																																					1						1
C10orf67
C10orf76										1																																					1
C10orf82
C10orf88
C10orf91																	1						1								1
C10orf95
C10orf99
C11orf1										1						1
C11orf16
C11orf21										1
C11orf24										1																																					2
C11orf45
C11orf49										3																																	1
C11orf54																2
C11orf57																1
C11orf58										3																			1
C11orf63																1																							1
C11orf65										1						1
C11orf68
C11orf70																2
C11orf71										1						1
C11orf72
C11orf80																2								1																									2
C11orf84										1						1		1				1				1
C11orf86																	1
C11orf87	1									2																						1
C11orf88
C11orf91
C11orf94																	1
C11orf95
C11orf97																																																	1
C11orf98																1
C12orf10																2
C12orf29
C12orf4										1
C12orf42
C12orf43																1
C12orf45										1
C12orf49
C12orf50					1
C12orf57										7						2
C12orf60										2
C12orf65																3
C12orf66																1					1
C12orf73									1	2
C12orf75			1							2				1		1																	1
C12orf76
C12orf80
C14orf1																1
C14orf105
C14orf119										1
C14orf132		1				1				1						2
C14orf144					2					1
C14orf159																1
C14orf166
C14orf178										1						2																							1
C14orf180
C14orf2										1
C14orf28																	1
C14orf37										1						1					1
C14orf39																								1												1
C14orf80					1											1
C15orf38-AP3S2										1
C15orf39																2																				1
C15orf40																1																		1
C15orf48
C15orf52
C15orf54					1
C15orf56																																																	1
C15orf59																	1																			1
C15orf59-AS1					1
C15orf61
C16orf45																																1
C16orf46										1
C16orf54																1
C16orf58																																												1
C16orf62																1																							1
C16orf70
C16orf71
C16orf72																1															1
C16orf74
C16orf82
C16orf86
C16orf87
C16orf91
C16orf95																																																1
C17orf100										1						1
C17orf102																1																				1
C17orf105										1
C17orf107																										1
C17orf50																	1																																1
C17orf51				1												1												1
C17orf53										1						1
C17orf58										1
C17orf62										1						1																					1
C17orf64
C17orf67										1																	1
C17orf74
C17orf75
C17orf77																1
C17orf80																1
C17orf82
C18orf21
C18orf25																	1
C18orf32																1
C18orf54										4
C18orf63
C18orf8																1																		1
C19orf12										1							1							1
C19orf24
C19orf25					1									1																							1
C19orf35																2
C19orf44
C19orf47																1
C19orf48										1
C19orf53										2
C19orf54																1
C19orf57																2
C19orf66																1
C19orf68										1						1
C19orf70
C19orf71
C19orf73																1											1
C19orf81
C19orf84
C1D
C1GALT1										2							1
C1orf105																2																							1			1
C1orf109										1						1
C1orf112										1						2
C1orf115										1							1
C1orf122					1											1
C1orf123																1																															1
C1orf127										1		1				1	1	1		1	1		1																										1
C1orf131
C1orf132					1
C1orf140					1				1
C1orf159									1							1
C1orf167
C1orf168										1
C1orf174
C1orf194																1
C1orf198																1
C1orf21										1
C1orf216
C1orf220
C1orf228										1						1				1										1							1
C1orf229																																					1
C1orf27																3
C1orf35														1		2											1									2											1
C1orf43																2
C1orf50																1
C1orf52											1																										1							1
C1orf53																1
C1orf54										1
C1orf56
C1orf61										2																																		1
C1orf64																																							1
C1orf74										3						1
C1orf87
C1orf94																																	1
C1QA																1
C1QB
C1QBP
C1QC										1
C1QL1																1
C1QL2																																				1
C1QL3										1							2
C1QL4										2
C1QTNF1
C1QTNF12												1			5
C1QTNF1-AS1																																																1
C1QTNF2
C1QTNF3-AMACR																1
C1QTNF5								1									1																															1
C1QTNF6
C1QTNF8										1
C1QTNF9B																																						2
C1R										1
C1RL
C1RL-AS1										1
C2																5					1
C20orf144																1
C20orf166-AS1					1
C20orf194										3						1																						3
C20orf196
C20orf197		1
C20orf24										1
C20orf27		1					1																																								1
C20orf78
C20orf85
C20orf96																1
C21orf2			1						1																			1													1
C21orf33																																	1											1
C21orf59																1
C21orf59-TCP10L
C21orf62-AS1										1
C21orf91										2
C22orf15		2		1	1									2																2				2										1		1
C22orf23				1												1
C22orf24																3
C22orf34		1																								2
C22orf39
C2CD2																								1
C2CD2L																	1												1
C2CD4A										1
C2CD4C																1
C2CD4D																1
C2CD5																3		1
C2orf15
C2orf16
C2orf40																								1																							1
C2orf42										1
C2orf49																1																		1
C2orf50																1
C2orf66
C2orf68																1
C2orf69										1
C2orf70								1								6											6		1						5		1		1
C2orf72
C2orf73
C2orf74																								1
C2orf76
C2orf81
C2orf82
C2orf88																1
C3
C3orf14
C3orf18
C3orf22
C3orf33																1
C3orf36
C3orf52										1
C3orf58										3						3																1											1
C3orf67																1
C3orf70
C3orf80		1			2												1
C4orf19
C4orf22																1
C4orf3										3						2					1													1
C4orf32																					1
C4orf33																3																		1
C4orf36										1
C4orf46					1											1																						2									1
C4orf48																3																															1
C4orf51
C5										1						1																																	1
C5orf22										1						1
C5orf24																1
C5orf30										1						1													1
C5orf34										1						2																		1
C5orf38										3														2					1															1
C5orf42
C5orf47
C5orf49																1											1									1
C5orf51																1		1
C5orf52
C5orf56																1																			1
C5orf63																						2
C5orf64-AS1
C5orf66
C5orf66-AS1																	1
C5orf67
C6orf120
C6orf132		1
C6orf136										1										1										1					1												2
C6orf141										1						1
C6orf203
C6orf222
C6orf226										1						1
C6orf47										1						1
C6orf48							4			2						4																														8
C6orf52										2
C6orf62										3							1																										1
C6orf89										1
C6orf99
C7orf13																																																	1
C7orf25
C7orf31																1																															1
C7orf49		3			3											2								1
C7orf50	2									1						1	1											2
C7orf55-LUC7L2										1						1
C7orf66
C8G
C8orf22										1
C8orf31																																1	1
C8orf33										1
C8orf34										1
C8orf37																1
C8orf37-AS1										2
C8orf4
C8orf44										1
C8orf44-SGK3										2						1
C8orf46																																				1
C8orf48																1
C8orf59										1
C8orf76																2
C8orf82																1
C8orf88																																														1
C9orf106
C9orf129																												1
C9orf139		1			1				1
C9orf142																1
C9orf16
C9orf163
C9orf170																																														1	1
C9orf3
C9orf40																											1										1												1
C9orf41-AS1
C9orf43										1
C9orf62
C9orf64												2				1
C9orf72										1						1
C9orf78										1
CA10								1		1											1
CA12
CA13										1
CA3
CA3-AS1
CA4										1						1								2
CA5A
CA6										1						1
CA7																																																	1
CA8																																															1
CAAP1										1
CAB39																																									1					1
CAB39L
CABIN1																																		1
CABLES1										1						1
CABLES2													1			1																																	1
CABP1
CABP2
CABP7																								1
CABYR			2							1						1											1									1								3
CACFD1
CACHD1																																1	1
CACNA1A										1							1
CACNA1B																						1			1								3								3						2
CACNA1C		1			1					1						2						1
CACNA1D
CACNA1E				1																				1
CACNA1G
CACNA1G-AS1																1								1										1
CACNA1H										1						1
CACNA1I																3										3			1					1		1
CACNA1S
CACNA2D1
CACNA2D2																1
CACNA2D3										1					1	1																				1												1
CACNA2D4																																							1
CACNB1																																1
CACNB2																											1																				1
CACNB3																1																					1										1
CACNB4										2						1												1	1							1
CACNG2										1
CACNG4		1														1
CACNG5
CACNG6
CACNG7
CACNG8																	1		1
CACTIN																1
CACTIN-AS1
CACUL1										1																											1										1
CACYBP										1																																					1
CADM1										1
CADM2																	1
CADM3
CADM4										1
CADPS										1
CADPS2				1						2
CAGE1
CAHM										1						1
CALB1										1
CALB2
CALCA					1				2	2						5					1								1
CALCB																									2													2
CALCOCO1										2
CALCOCO2
CALCR
CALHM1																																1														2
CALHM2																																								2
CALHM3
CALM1										1						1								1
CALM2																4
CALM3																3					2											1
CALML5
CALN1									1
CALR		1																																													1		2
CALR3
CALU
CALY								2
CAMK1G
CAMK2A
CAMK2B									1	1						1
CAMK2D										2
CAMK2G
CAMK2N1
CAMK2N2
CAMKK2																1
CAMKMT																1
CAMLG																1	1									1																					1		1
CAMSAP1																1
CAMSAP2										1
CAMSAP3										1
CAMTA1										1								1									2						1		1														1
CAMTA2																2																						1
CAND1																1
CAND1.11
CAND2																1
CANT1																	1
CANX														1		1
CAP1										1						2
CAP2																1													1				1
CAPG
CAPN1
CAPN10
CAPN10-AS1										1
CAPN12
CAPN13
CAPN14
CAPN15
CAPN2
CAPN5																1								2									2		1
CAPN7																1
CAPNS1																2																					1
CAPRIN1										1						2																					1
CAPRIN2																	1																			1
CAPS2		1			1					1																							1
CAPSL
CAPZA1										1						1
CAPZA2										1
CAPZB																1								1										1
CARD10
CARD11
CARD14
CARD16
CARD19
CARD9
CARF
CARHSP1																1
CARM1
CARMIL1										1						1
CARMIL2														1
CARMIL3																1
CARMN		2			2
CARNMT1
CARNS1														1		1																		1
CARS														1			1
CARS2		1			2
CARTPT
CASC1
CASC10										1						1																															1		1
CASC11										3						1
CASC15										1						1																		1
CASC18										1
CASC2																								1											2
CASC23																																																	1
CASC3										2								1
CASC4
CASC6
CASC9
CASD1																																															1
CASKIN1
CASKIN2		1														2								1
CASP1																1
CASP12																												1
CASP16P										2				1		2																				1
CASP2														1
CASP3
CASP6										1
CASP7						1																																						1
CASP8										3							1
CASP8AP2										3																																	1
CASP9										1
CASQ1
CASQ2																																																	1
CASR																																																	1
CASS4										2
CAST																																		1						1
CASTOR1										1						1																												1
CASZ1					1					2						1													1					1		1											1		2
CAT												1				10
CATIP-AS1																1
CATIP-AS2
CATSPERD																2																		1															1
CATSPERE																																													2
CATSPERG										1						1																					1
CATSPERZ																																												1
CAV1										1						3					1																						1
CAV2
CAVIN1										1
CAVIN2										1
CAVIN3										1																																	1
CBARP
CBFA2T2
CBFA2T3		1													1	1									1							1
CBFB																2																														1
CBLB																1				3
CBLN1																1
CBLN2																1																				1
CBR3-AS1
CBR4					1											1
CBS
CBWD2
CBX1																					1
CBX2		1														1
CBX3																4
CBX3P2																2																	1
CBX4																2
CBX5										2
CBX6										1						2																		1
CBX7
CBX8										3						3								1										2		2
CBY1																1
CBY3																																													1
CC2D1A
CC2D1B																1						1										1
CC2D2A					1
CCAR1																1
CCAR2														1		2
CCDC102A
CCDC102B										1						1
CCDC103
CCDC105
CCDC106																1
CCDC107
CCDC110
CCDC112
CCDC114																1
CCDC115										4
CCDC117																2
CCDC12
CCDC122																								1									1
CCDC124										1						1
CCDC125																																																	1
CCDC126																																																	1
CCDC127																1
CCDC13		1
CCDC130										1						1																																	1
CCDC134																1
CCDC136																																															2
CCDC137
CCDC138				1									1																			1		1
CCDC14																1
CCDC140																	1
CCDC141																	1
CCDC142																																1
CCDC144NL-AS1
CCDC148-AS1
CCDC15																1
CCDC151
CCDC154
CCDC155																								1
CCDC157																1
CCDC158						3			1
CCDC159									1	1						1
CCDC167										1						1
CCDC169																7								1				13						12
CCDC17
CCDC170																	1
CCDC171
CCDC173
CCDC174										4																						1
CCDC175																																											1
CCDC177																																	1
CCDC178
CCDC18										1
CCDC181
CCDC182
CCDC183																1
CCDC183-AS1
CCDC184											1					1	1					1									2
CCDC185
CCDC186										1						1
CCDC188
CCDC189																	1
CCDC18-AS1
CCDC190																	1
CCDC191										1						1																																	1
CCDC24
CCDC25																2
CCDC27
CCDC28A
CCDC28B																1
CCDC3
CCDC32																1
CCDC33
CCDC34										1
CCDC36
CCDC37-AS1																																				1
CCDC39																					1
CCDC40
CCDC42										1						1
CCDC43										1						1																		1															1
CCDC47
CCDC50
CCDC51		1
CCDC57
CCDC58					1											2				1				1
CCDC59																2
CCDC60
CCDC61										3										1									1
CCDC62										1						1
CCDC63
CCDC65																1					1
CCDC66																1
CCDC68										1				2																				1									2
CCDC69
CCDC7										1
CCDC71																1									1
CCDC71L																											6
CCDC77
CCDC78																																				1
CCDC8																																											1
CCDC80																																														1
CCDC82
CCDC83										1
CCDC84																2
CCDC85A
CCDC85B																																		1
CCDC85C
CCDC87																						1																						1
CCDC88A										1						1
CCDC88B																2													1
CCDC88C
CCDC89
CCDC9
CCDC90B
CCDC91										1
CCDC92
CCDC94										2
CCDC96
CCDC97																2
CCEPR
CCHCR1										1							1																	1
CCIN
CCK																	1																	1
CCKBR
CCL1
CCL13
CCL17
CCL18										1
CCL19																																	1
CCL24
CCL25						2																											1							1	1
CCL28	1		1		1
CCL3
CCM2										2						1
CCM2L										1
[truncated: 13,975 more rows]
[truncated: 20 more columns]
